# Supplementary material for: Dietary Citrus Peel Supplementation Enhances Hepatic Energy Metabolism, Muscle 9-HODE Generation and Isoleucine Catabolism in Beef Cattle
Source: Metabolites. 2026 Mar 18;16(3):201. doi: 10.3390/metabo16030201 (PMC13028232; doi:10.3390/metabo16030201)
Supplement: Supplementary file 1 [file metabolites-16-00201-s001.zip › Supplementary Table S1.xlsx]

## Sheet: Beef. CE-TOFMS
Compound name	PubChem CID	HMDB ID	Yuzu			None			Yuzu		None
			39	40	45	42	49	50	Mean	S.D.	Mean	S.D.
Propionic acid	1032	HMDB0000237	0.000623685	0.000560611	0.000674297	0.000687269	0.000537153	0.000609048	0.000619531	5.69567e-05	0.000611156	7.50805e-05
Lactic acid	612	HMDB0000190,HMDB0001311	2.06401	2.02233	2.04705	1.99922	2.10924	2.18786	2.04446	0.0209601	2.09877	0.0947507
3-Hydroxybutyric acid	441	HMDB0000011,HMDB0000357,HMDB0000442	0.00177218	0.00240468	0.00170565	0.00228109	0.00212706	0.00145438	0.00196084	0.000385813	0.00195418	0.000439634
2-Hydroxybutyric acid	440864	HMDB0000008	0.000349872	0.000305047	N.D.	N.D.	N.D.	0.000337641	0.00032746	3.16959e-05	0.000337641	#DIV/0!
Glyceric acid	439194	HMDB0000139,HMDB0006372	0.00226722	0.00404015	0.0022706	0.00253113	0.00130135	0.00342416	0.00285933	0.00102263	0.00241888	0.00106585
Fumaric acid	444972	HMDB0000134	0.00147753	0.00193332	0.0015764	0.00154502	N.D.	0.000974107	0.00166242	0.000239763	0.00125956	0.000403695
N-Acetylglycine	10972	HMDB0000532	N.D.	0.000133732	N.D.	N.D.	0.000141471	0.000235979	0.000133732	#DIV/0!	0.000188725	6.68273e-05
Succinic acid	1110	HMDB0000254	0.0350451	0.0277195	0.0303363	0.0356651	0.033667	0.0294503	0.0310336	0.00371223	0.0329274	0.00317275
β-Hydroxyisovaleric acid 2-Hydroxyvaleric acid 2-Hydroxyisovaleric acid	69362 98009 99823	HMDB0000754 HMDB0001863 HMDB0000407	N.D.	0.000266525	0.000180892	0.000141398	0.000244217	0.00015619	0.000223709	6.05514e-05	0.000180602	5.55867e-05
2-Ethylhydracrylic acid	188979	HMDB0000396	N.D.	N.D.	N.D.	0.000162792	0.000160833	0.000203016	#DIV/0!	#DIV/0!	0.000175547	2.38089e-05
Isethionic acid	7866	HMDB0003903	0.000111443	0.000103979	0.00012352	N.D.	6.15227e-05	0.000135241	0.000112981	9.86061e-06	9.8382e-05	5.21269e-05
5-Oxoproline	7405	HMDB0000267	0.00568724	0.00347109	0.00580745	0.00582574	0.00450646	0.00455199	0.00498859	0.00131557	0.0049614	0.000748889
N-Acetylalanine N-Acetyl-β-alanine	88064 76406	HMDB0000766	0.000171629	0.000156595	0.000122845	0.000107302	0.000173325	0.000128464	0.000150356	2.49834e-05	0.000136364	3.37131e-05
2-Hydroxy-4-methylvaleric acid 2-Hydroxy-3-methylvaleric acid	439960 164623	HMDB0000624 HMDB0000317	N.D.	0.000131853	N.D.	N.D.	N.D.	N.D.	0.000131853	#DIV/0!	#DIV/0!	#DIV/0!
Malic acid	525	HMDB0000156,HMDB0000744	0.0045867	0.00759643	0.00225744	0.00482225	0.00228914	0.00146332	0.00481352	0.00267671	0.00285824	0.00175029
Threonic acid	5460407	HMDB0000943	0.000195439	0.000179145	N.D.	N.D.	N.D.	8.93393e-05	0.000187292	1.15217e-05	8.93393e-05	#DIV/0!
p-Toluic acid o-Toluic acid m-Toluic acid	7470 8373 7418		0.000423616	0.000244602	0.000355035	0.000474002	0.000317607	0.000359822	0.000341084	9.03191e-05	0.00038381	8.09098e-05
Ethanolamine phosphate	1015	HMDB0000224	0.000431222	0.000564369	0.000453581	0.000397118	0.000376944	0.000330247	0.000483057	7.12997e-05	0.000368103	3.43008e-05
Monomethyl glutaric acid	73917	HMDB0000858	0.000596899	0.000821811	0.000824478	0.000588658	0.000799483	0.000617366	0.000747729	0.00013063	0.000668502	0.000114337
2-Hydroxyglutaric acid Citramalic acid	43 1081	HMDB0000606,HMDB0000694 HMDB0000426	0.00334164	0.00188321	0.0019645	0.00213134	0.00152964	0.00261703	0.00239645	0.000819567	0.00209267	0.000544726
Arabinonic acid	6602426	HMDB0000539	0.000826069	0.000476989	0.000375622	0.000440574	0.000487809	0.000491058	0.00055956	0.000236303	0.000473147	2.82559e-05
Uric acid	1175	HMDB0000289	0.000401129	0.000565622	0.000201142	0.000484698	0.000319169	0.000271715	0.000389298	0.000182528	0.000358527	0.000111814
Glycerol 3-phosphate	439162	HMDB0000126	0.00047785	0.000716266	0.000551452	0.00049105	0.000415669	0.000430369	0.000581856	0.000122081	0.000445696	3.99594e-05
Allantoic acid	203	HMDB0001209	0.000307213	0.000214222	0.000330061	0.000383413	0.000344777	0.00032193	0.000283832	6.13568e-05	0.00035004	3.10778e-05
3,4-Dihydroxyhydrocinnamic acid Homovanillic acid Hydroxyphenyllactic acid	348154 1738 9378	HMDB0000423 HMDB0000118 HMDB0000755	0.000240744	0.000240217	0.000280788	0.000220287	0.000205492	0.000251999	0.000253916	2.32732e-05	0.000225926	2.37605e-05
4-Pyridoxic acid	6723	HMDB0000017	0.000256617	N.D.	0.000263914	0.000279454	0.000161458	0.000208561	0.000260265	5.15964e-06	0.000216491	5.93962e-05
p-Cresol sulfate	4615423	HMDB0011635	N.D.	N.D.	N.D.	0.000198225	N.D.	8.99555e-05	#DIV/0!	#DIV/0!	0.00014409	7.65581e-05
Citric acid	311	HMDB0000094	0.00389555	0.00347516	0.00175155	0.00312681	0.000761695	0.00228616	0.00304075	0.0011361	0.00205822	0.00119892
N-(o-Toluoyl)glycine Phenaceturic acid N-Formylphenylalanine	91637 68144 759256	HMDB0011723 HMDB0000821 HMDB0240317	N.D.	N.D.	8.53839e-05	0.000235664	7.37023e-05	9.61168e-05	8.53839e-05	#DIV/0!	0.000135161	8.77565e-05
Gluconic acid	10690	HMDB0000625	0.00369052	0.00202446	0.00308664	0.00237536	0.00240095	0.00238937	0.00293388	0.000843471	0.00238856	1.28142e-05
Sebacic acid	5192	HMDB0000792	0.000570774	0.000671793	N.D.	0.000367702	0.00029762	0.000201168	0.000621284	7.1431e-05	0.00028883	8.36146e-05
Pantothenic acid	6613	HMDB0000210	0.000386579	0.000532737	0.000804229	0.000509101	0.000450334	0.000604735	0.000574515	0.000211936	0.00052139	7.79307e-05
Ribulose 5-phosphate	439184	HMDB0000618	0.00371466	0.00457133	0.00351559	0.00395581	0.00401084	0.00379446	0.00393386	0.000560963	0.00392037	0.000112462
Ribose 5-phosphate	439167	HMDB0001548	0.00229864	0.00241532	0.00196822	0.00237803	0.00238377	0.00232929	0.00222739	0.000231912	0.0023637	2.99341e-05
Fructose 6-phosphate	603	HMDB0000124	0.0525083	0.0405202	0.0506553	0.043301	0.0454181	0.0486391	0.0478946	0.00645323	0.0457861	0.00268803
Glucose 6-phosphate	5958	HMDB0001401	0.273556	0.177856	0.245573	0.225193	0.218467	0.227665	0.232328	0.0492059	0.223775	0.00476009
Glucose 1-phosphate	65533	HMDB0001586	0.0120154	0.00798322	0.0109413	0.0110454	0.00973402	0.0100513	0.0103133	0.00208814	0.0102769	0.000684208
myo-Inositol 2-phosphate	160886		0.000423286	0.000291893	0.000379334	0.00046999	0.000230788	0.000226429	0.000364838	6.6885e-05	0.000309069	0.000139379
6-Phosphogluconic acid	91493	HMDB0001316	0.00111807	0.000881004	0.000922349	0.000986445	0.000921591	0.000653101	0.000973808	0.000126633	0.000853713	0.000176735
Xanthosine	64959	HMDB0000299	0.000338629	0.000281871	0.000271001	0.000309204	0.000295434	0.000291123	0.000297167	3.63159e-05	0.000298587	9.44399e-06
Sedoheptulose 7-phosphate	165007	HMDB0001068	0.00230823	0.00302385	0.00453075	0.00188498	0.00219483	0.00238906	0.00328761	0.00113449	0.00215629	0.000254241
N-Acetylglucosamine 1-phosphate	440272	HMDB0001367	0.000118057	0.000159414	0.000133644	0.000136718	9.08787e-05	0.000147872	0.000137038	2.08863e-05	0.000125156	3.02046e-05
N-Acetylglucosamine 6-phosphate	440996	HMDB0001062	0.000375335	0.000341691	0.000308124	0.000296167	0.000267327	0.000331788	0.000341717	3.36055e-05	0.000298427	3.22897e-05
N-Acetylneuraminic acid	439197	HMDB0000230	0.000410058	0.000287196	0.000264926	0.00025572	0.000268576	0.000409421	0.000320727	7.81605e-05	0.000311239	8.52704e-05
UMP	6030	HMDB0000288	0.000466937	0.000653315	0.000658435	0.000637128	0.000751077	0.000581322	0.000592896	0.000109113	0.000656509	8.65211e-05
N-Glycolylneuraminic acid	440001	HMDB0000833	0.00022917	9.86549e-05	0.000266614	0.000268423	0.000321979	0.000208561	0.000198146	8.81725e-05	0.000266321	5.67382e-05
Fructose 1,6-diphosphate	172313	HMDB0001058	0.000221233	0.000218294	0.000217341	N.D.	0.000226416	0.000197163	0.000218956	2.02879e-06	0.000211789	2.06852e-05
AMP	6083	HMDB0000045	0.000404436	0.000829328	0.000368872	0.000594675	0.00062928	0.000524638	0.000534212	0.000256196	0.000582864	5.33118e-05
IMP	8582	HMDB0000175	0.0517679	0.0427267	0.054993	0.0525223	0.0530604	0.0513381	0.0498292	0.0063588	0.0523069	0.000881107
Maltobionic acid	3036723	HMDB0253945	0.000148481	0.000118699	0.000243665	7.12005e-05	0.000114926	0.000188845	0.000170282	6.52729e-05	0.00012499	5.94645e-05
GMP	6804	HMDB0001397	0.00129499	0.00127061	0.00135636	0.00136083	0.00107337	0.00136443	0.00130732	4.41808e-05	0.00126621	0.000167015
ADP	6022	HMDB0001341	0.000199077	0.000259948	0.000170768	0.000240344	0.00016177	0.000174366	0.000209931	4.55701e-05	0.00019216	4.22009e-05
CDP-choline	13804	HMDB0001413	0.000443789	0.000433455	0.000535252	0.000415504	0.000437217	0.000521249	0.000470832	5.60283e-05	0.00045799	5.58493e-05
ATP	5957	HMDB0000538	0.000175928	0.000256503	0.000164356	0.000249035	N.D.	0.000150337	0.000198929	5.01952e-05	0.000199686	6.97902e-05
ADP-ribose	445794	HMDB0001178	N.D.	N.D.	0.000214303	N.D.	0.000140222	N.D.	0.000214303	#DIV/0!	0.000140222	#DIV/0!
UDP-galactose UDP-glucose	23724458 8629	HMDB0000302 HMDB0000286	0.000153772	N.D.	0.000152206	N.D.	0.000109929	0.000152801	0.000152989	1.10713e-06	0.000131365	3.03152e-05
GDP-mannose GDP-glucose	18396 46173703	HMDB0001163 HMDB0003351	0.000163031	0.00014626	0.000138032	0.000181845	0.000152401	0.000114909	0.000149108	1.27407e-05	0.000149719	3.35489e-05
UDP-N-acetylglucosamine UDP-N-acetylgalactosamine	445675 23724461	HMDB0000290 HMDB0000304	0.00016237	N.D.	0.000182917	0.000128362	0.000101497	0.000118914	0.000172644	1.45293e-05	0.000116257	1.36279e-05
NAD+	5893	HMDB0000902	8.82948e-05	0.000154716	0.000140057	0.000104628	0.000114613	0.000102586	0.000127689	3.4895e-05	0.000107276	6.43595e-06
NADH	439153	HMDB0001487	0.0019362	0.00131227	0.00196619	0.00206348	0.00177916	0.00135395	0.00173822	0.000369191	0.0017322	0.000357086
Trimethylamine	1146	HMDB0000906	0.000838056	0.00132065	0.000742746	0.000446222	0.000845364	0.00119099	0.00096715	0.000309825	0.000827525	0.000372703
Urea	1176	HMDB0000294	0.155962	0.157601	0.161594	0.197017	0.16132	0.155802	0.158386	0.00289696	0.171379	0.0223735
Ethanolamine	700	HMDB0000149	0.00197543	0.00245715	0.00164097	0.00144246	0.00204911	0.00140851	0.00202451	0.000410296	0.00163336	0.000360447
3-Aminopropionitrile	1647	HMDB0004101	4.73978e-05	5.17066e-05	5.51567e-05	4.65176e-05	4.53865e-05	5.61017e-05	5.14204e-05	3.88736e-06	4.93353e-05	5.88712e-06
1,3-Diaminopropane	428	HMDB0000002	4.11535e-05	N.D.	2.49491e-05	N.D.	N.D.	3.58541e-05	3.30513e-05	1.14582e-05	3.58541e-05	#DIV/0!
Gly	750	HMDB0000123	0.0376998	0.0466593	0.0426026	0.0305706	0.0383964	0.035889	0.0423206	0.00448643	0.034952	0.00399618
Trimethylamine N-oxide	1145	HMDB0000925	N.D.	N.D.	3.8972e-05	5.32142e-05	N.D.	4.63604e-05	3.8972e-05	#DIV/0!	4.97873e-05	4.84639e-06
Trimethylsulfonium	1147	HMDB0012295	N.D.	5.17066e-05	N.D.	3.76087e-05	N.D.	N.D.	5.17066e-05	#DIV/0!	3.76087e-05	#DIV/0!
Cysteamine	6058	HMDB0002991	5.29881e-05	7.52921e-05	6.73099e-05	7.39618e-05	0.000113499	8.60906e-05	6.51967e-05	1.13012e-05	9.11837e-05	2.02545e-05
Morpholine	8083	HMDB0031581	N.D.	N.D.	0.000104295	0.000164546	N.D.	0.00013291	0.000104295	#DIV/0!	0.000148728	2.23697e-05
Putrescine	1045	HMDB0001414	0.000578765	0.000879641	0.00067345	0.00064455	0.000653036	0.000645119	0.000710619	0.000153843	0.000647568	4.74399e-06
Ala	602	HMDB0000161,HMDB0001310	0.196559	0.197416	0.168358	0.183991	0.179954	0.160551	0.187444	0.0165345	0.174832	0.0125315
β-Ala	239	HMDB0000056	0.00524683	0.00587209	0.00595143	0.00545936	0.00589102	0.00647562	0.00569012	0.000385944	0.005942	0.000510042
Sarcosine	1088	HMDB0000271	0.000386438	0.000613641	N.D.	0.000314981	N.D.	0.000427189	0.00050004	0.000160657	0.000371085	7.93435e-05
3-Aminopropane-1,2-diol	440902		7.15428e-05	8.5759e-05	0.000135379	9.93133e-05	0.00010814	9.31799e-05	9.75604e-05	3.35147e-05	0.000100211	7.52036e-06
Glycerol	753	HMDB0000131	0.111903	0.121081	0.0787733	0.0722556	0.104828	0.0811678	0.103919	0.0222551	0.0860839	0.0168336
Cyclohexylamine	7965		3.24708e-05	N.D.	N.D.	3.725e-05	N.D.	N.D.	3.24708e-05	#DIV/0!	3.725e-05	#DIV/0!
3-Aminobutyric acid	10932		0.000146892	0.000166006	0.00013462	0.000174949	0.000147135	0.000143569	0.000149172	1.58167e-05	0.000155218	1.71807e-05
2-Aminoisobutyric acid 2-Aminobutyric acid	6119 6657	HMDB0001906 HMDB0000452	0.000786495	0.000481967	0.000693549	0.000608974	0.000488018	0.000544595	0.000654004	0.000156068	0.000547196	6.052e-05
GABA	119	HMDB0000112	0.00203585	0.00244968	0.00146697	0.00165197	0.00108986	0.00132033	0.00198417	0.000493389	0.00135405	0.000282571
Choline	305	HMDB0000097	0.00493657	0.00828262	0.00663639	0.00510038	0.00483906	0.0041682	0.00661853	0.0016731	0.00470255	0.000480845
Ser	617	HMDB0000187,HMDB0003406	0.0288667	0.035828	0.0225185	0.0235147	0.0306285	0.0263876	0.0290711	0.00665712	0.0268436	0.00357876
Diethanolamine	8113	HMDB0004437	0.000122628	0.00145532	0.000850489	0.000737466	0.000526367	0.000879471	0.00080948	0.000667293	0.000714435	0.000177675
Hypotaurine	107812	HMDB0000965	0.00176817	0.00128429	0.00170437	0.00109316	0.00125081	0.00162052	0.00158561	0.000262892	0.0013215	0.000270693
Histamine	774	HMDB0000870	0.00136407	0.00127424	0.00105172	0.00113167	0.000823672	0.000811129	0.00123001	0.000160806	0.000922157	0.000181552
Uracil	1174	HMDB0000300	0.000388282	0.000345548	0.000258372	0.000298179	0.000253144	0.000332275	0.000330734	6.62098e-05	0.000294533	3.96912e-05
Creatinine	588	HMDB0000562	0.0847426	0.0775372	0.0837416	0.0818738	0.0807437	0.0827361	0.0820071	0.00390329	0.0817845	0.000999191
3-Amino-2-piperidone	5200225	HMDB0000323	N.D.	N.D.	4.7561e-05	6.28406e-05	3.8995e-05	N.D.	4.7561e-05	#DIV/0!	5.09178e-05	1.68614e-05
Pro	614	HMDB0000162,HMDB0003411	0.0293289	0.0382665	0.0311654	0.0231915	0.0280033	0.026951	0.0329202	0.00472016	0.0260486	0.00252962
Guanidoacetic acid	763	HMDB0000128	7.68951e-05	7.48735e-05	0.000105405	0.000128252	0.000115629	6.89541e-05	8.57247e-05	1.7074e-05	0.000104279	3.12361e-05
Val	1182	HMDB0000883	0.0609852	0.0864071	0.0580914	0.0558216	0.068488	0.0614663	0.0684946	0.01558	0.0619253	0.00634568
Betaine	247	HMDB0000043	0.09142	0.113297	0.0598069	0.0673623	0.0774072	0.0691	0.0881747	0.0268925	0.0712898	0.00536857
4-Methylaminobutyric acid 5-Aminovaleric acid	70703 138	HMDB0003355	0.00180332	0.00202612	0.00199037	0.00146214	0.0019737	0.00337676	0.00193994	0.000119658	0.00227087	0.000991302
2,4-Diaminobutyric acid	134490	HMDB0006284	9.86612e-05	0.000100831	0.00016623	6.82816e-05	N.D.	0.000149384	0.000121907	3.83996e-05	0.000108833	5.73477e-05
Homoserine	12647	HMDB0000719	0.000189532	0.00019636	0.000161497	0.00020048	0.000160757	0.000188808	0.000182463	1.84751e-05	0.000183348	2.04164e-05
Thr	6288	HMDB0000167	0.0306257	0.0357533	0.027866	0.0248613	0.0313868	0.0283353	0.031415	0.00400244	0.0281945	0.00326505
Purine	1044	HMDB0001366	4.32944e-05	N.D.	5.95973e-05	2.67865e-05	3.98343e-05	5.76318e-05	5.14459e-05	1.15279e-05	4.14175e-05	1.54835e-05
Anserine_divalent	112072		0.318472	0.353238	0.353603	0.364797	0.301029	0.304224	0.341771	0.0201782	0.32335	0.0359298
Cys	594	HMDB0000574,HMDB0003417	0.00217816	0.00335019	0.00231243	0.00310616	0.00461432	0.00336524	0.00261359	0.000641431	0.00369524	0.000806419
Isonicotinamide Nicotinamide	15074 936	HMDB0001406	0.0262789	0.025051	0.0190898	0.0206649	0.0236953	0.025654	0.0234733	0.00384548	0.0233381	0.00251367
Nicotinic acid	938	HMDB0001488	4.29376e-05	N.D.	N.D.	N.D.	N.D.	N.D.	4.29376e-05	#DIV/0!	#DIV/0!	#DIV/0!
Taurine	1123	HMDB0000251	0.0189874	0.0209748	0.0182998	0.0176623	0.0139678	0.0174522	0.0194207	0.0013891	0.0163608	0.00207503
1-Methylhistamine	3614	HMDB0000898	2.34313e-05	N.D.	1.23285e-05	2.23021e-05	1.62049e-05	1.13734e-05	1.78799e-05	7.85089e-06	1.66268e-05	5.4766e-06
Phloroglucinol	359	HMDB0013675	0.015486	0.0136882	0.0148519	0.0138636	0.0136914	0.013741	0.0146753	0.000911805	0.0137654	8.86382e-05
5-Amino-3,4-dihydro-2H-pyrrole-2-carboxylic acid	13894665		0.0161814	0.0149608	0.0200429	0.018237	0.0204594	0.0126129	0.0170617	0.00265296	0.0171031	0.0040443
4-Oxopyrrolidine-2-carboxylic acid	107541		0.00037954	0.000402419	0.000409819	0.000388464	0.000403701	0.000449477	0.000397259	1.57854e-05	0.000413881	3.17546e-05
Pipecolic acid	439227	HMDB0000070,HMDB0000716,HMDB0005960	0.000325005	0.000634087	0.000451011	0.000538361	0.00034863	0.000341455	0.000470034	0.000155416	0.000409482	0.00011167
N-Methylproline	557		N.D.	0.000189033	N.D.	N.D.	N.D.	N.D.	0.000189033	#DIV/0!	#DIV/0!	#DIV/0!
trans-Glutaconic acid	5280498	HMDB0000620	0.00101706	0.000654113	0.00059387	0.000622128	0.000431075	0.000846116	0.000755015	0.000228929	0.000633106	0.000207738
Mevalolactone	5325923	HMDB0006024	0.0011746	0.00148421	0.00177448	0.00173281	0.00134171	N.D.	0.00147776	0.000299993	0.00153726	0.00027655
Hydroxyproline	5810	HMDB0000725	0.00357666	0.00256447	0.00314171	0.00425325	0.00277704	0.00366069	0.00309428	0.000507762	0.00356366	0.000742877
Ile	791	HMDB0000172	0.0565782	0.0755493	0.0499216	0.0517347	0.0652302	0.0593464	0.060683	0.0132979	0.0587704	0.00676614
Leu	857	HMDB0000687	0.0985439	0.132938	0.0881966	0.0907038	0.123859	0.107987	0.10656	0.0234232	0.107517	0.0165825
Asn	236	HMDB0000168,HMDB0033780	0.00907059	0.0110641	0.00838417	0.00783876	0.00858322	0.00858535	0.00950629	0.00139208	0.00833577	0.000430431
Gly-Gly	11163	HMDB0011733	0.000432706	0.000480083	0.000414552	0.000372141	0.000479625	0.000414847	0.000442447	3.38342e-05	0.000422204	5.41185e-05
Creatine	586	HMDB0000064	0.0763332	0.0800315	0.0802482	0.0783369	0.0770296	0.0745205	0.078871	0.00220044	0.076629	0.00193946
Ornithine	389	HMDB0000214,HMDB0003374	0.00404844	0.00480948	0.0106329	0.00365432	0.00223905	0.00364809	0.00649693	0.00360198	0.00318049	0.000815317
Thiaproline	9934		0.000160272	0.000242344	0.000155304	0.000168791	0.000208597	0.000225172	0.000185973	4.88818e-05	0.000200853	2.89773e-05
Asp	424	HMDB0000191,HMDB0006483	0.000640733	0.00152789	0.000427289	0.000634266	0.000597966	0.000682962	0.000865305	0.000583658	0.000638398	4.26484e-05
Homocysteine	778	HMDB0000742	0.000839483	0.000759132	0.000676137	0.000797018	0.000840329	0.00080812	0.000758251	8.16764e-05	0.000815155	2.24962e-05
S-Methylcysteine	24417	HMDB0002108	0.000270887	0.000299773	0.000213849	0.00022332	0.000236036	0.000235474	0.000261503	4.37238e-05	0.00023161	7.18456e-06
Hypoxanthine	790	HMDB0000157	0.110253	0.112412	0.0878689	0.0939849	0.0978808	0.100092	0.103511	0.0135897	0.0973193	0.00309212
Isoniazid	3767		3.53254e-05	N.D.	N.D.	N.D.	N.D.	4.57994e-05	3.53254e-05	#DIV/0!	4.57994e-05	#DIV/0!
Urocanic acid	736715	HMDB0000301	2.8962e-05	3.06332e-05	N.D.	3.14502e-05	N.D.	2.26957e-05	2.97976e-05	1.18169e-06	2.7073e-05	6.1904e-06
1-Methyl-4-imidazoleacetic acid	75810	HMDB0002820	3.83584e-05	4.03326e-05	2.40726e-05	4.04189e-05	4.77107e-05	5.01855e-05	3.42545e-05	8.87285e-06	4.61051e-05	5.07744e-06
1H-Imidazole-4-propionic acid	10105257		N.D.	0.00020585	3.07335e-05	N.D.	N.D.	1.40254e-05	0.000118292	0.000123826	1.40254e-05	#DIV/0!
Crotonic acid betaine	5280649	HMDB0250545	0.00348978	0.00406738	0.00390958	0.00397397	0.0038248	0.00411771	0.00382225	0.000298541	0.00397216	0.000146466
Stachydrine	115244	HMDB0004827	N.D.	0.00032594	5.66175e-05	9.31548e-05	N.D.	5.51837e-05	0.000191279	0.00019044	7.41693e-05	2.68496e-05
γ-Butyrobetaine	134	HMDB0001161	0.0289672	0.0305498	0.0248321	0.0279325	0.0262497	0.0293397	0.0281164	0.0029523	0.0278406	0.00154704
Spermidine	1102	HMDB0001257	0.00197679	0.00193024	0.00176239	0.00161138	0.00130052	0.00161981	0.00188981	0.000112778	0.00151057	0.000181956
Gln	738	HMDB0000641,HMDB0003423	0.22079	0.171335	0.240758	0.253804	0.210685	0.183856	0.210961	0.03574	0.216115	0.0352884
Glycylsarcosine	93131	HMDB0252887	0.000211595	0.000337663	0.000207071	N.D.	0.000355345	0.000359204	0.00025211	7.41257e-05	0.000357274	2.72887e-06
Lys	866	HMDB0000182,HMDB0003405	0.0340896	0.0487828	0.0388906	0.0332552	0.0316219	0.0287198	0.0405877	0.00749215	0.031199	0.00229709
Glu	611	HMDB0000148,HMDB0003339	0.0362864	0.034005	0.0329358	0.0326084	0.0374341	0.0353583	0.034409	0.00171145	0.0351336	0.00242068
N-Acetylserine	65249	HMDB0002931	0.000352718	0.000303611	0.000339004	0.000309838	0.00044954	0.000332938	0.000331778	2.53388e-05	0.000364105	7.48842e-05
Isoglutamic acid	73064		0.00139262	0.00036397	0.000840673	0.00220319	0.0018573	0.00138367	0.000865753	0.000514782	0.00181472	0.000411414
Met	876	HMDB0000696	0.0197688	0.027485	0.016821	0.0188768	0.0260122	0.0227343	0.0213583	0.0055068	0.0225411	0.00357162
Guanine	764	HMDB0000132	2.81295e-05	4.72407e-05	1.82882e-05	2.88194e-05	2.05305e-05	1.94316e-05	3.12195e-05	1.47215e-05	2.29272e-05	5.13233e-06
Xanthine	1188	HMDB0000292	0.00768826	0.00754324	0.00911009	0.00779559	0.00698029	0.00786959	0.00811386	0.0008658	0.00754849	0.000493464
Octopamine Dopamine	440266 681	HMDB0004825 HMDB0000073	7.64194e-05	7.66179e-05	4.63924e-05	5.91934e-05	9.12895e-05	3.93222e-05	6.64766e-05	1.73937e-05	6.32684e-05	2.62222e-05
His	773	HMDB0000177	0.0201503	0.0214239	0.0175935	0.0168951	0.0181513	0.016314	0.0197226	0.00195066	0.0171201	0.000939079
Imidazolelactic acid	793		N.D.	N.D.	1.85803e-05	N.D.	N.D.	N.D.	1.85803e-05	#DIV/0!	#DIV/0!	#DIV/0!
Ala-Ala	5460362	HMDB0003459	0.000664462	0.000757178	0.000521769	0.000605805	0.00110568	0.000726466	0.000647803	0.000118585	0.000812649	0.000260841
N6-Methyllysine	164795	HMDB0002038	0.00110199	0.0011342	0.000786918	0.000959052	0.000437596	0.000677556	0.0010077	0.00019188	0.000691401	0.000261004
N2-Methyllysine	7010497	HMDB0240689	3.55632e-05	4.51474e-05	N.D.	4.34085e-05	N.D.	3.1468e-05	4.03553e-05	6.777e-06	3.74382e-05	8.4432e-06
S-Allylcysteine	98280	HMDB0034323	4.34728e-05	6.12664e-05	N.D.	3.50377e-05	6.61752e-05	7.06882e-05	5.23696e-05	1.2582e-05	5.73004e-05	1.94116e-05
Glutamic acid γ-methyl ester 2-Aminoadipic acid O-Acetylhomoserine	68662 92136 439389	HMDB0061715 HMDB0000510	0.000448822	0.000347711	0.000600063	0.000558152	0.000268252	0.000306774	0.000465532	0.000127003	0.000377726	0.000157436
Carnitine	85	HMDB0000062	0.0269806	0.0233883	0.0270774	0.0270066	0.0269484	0.031519	0.0258154	0.00210251	0.0284913	0.00262219
S-Methylmethionine	145692		3.82394e-05	2.5958e-05	4.31788e-05	2.73246e-05	0.000117179	0.000171314	3.57921e-05	8.86743e-06	0.000105272	7.27294e-05
Phe	994	HMDB0000159	0.0504785	0.0619533	0.0424087	0.0450477	0.0587294	0.0539795	0.0516135	0.0098216	0.0525855	0.0069466
Pyridoxal	1050	HMDB0001545	0.000124471	6.32202e-05	0.000101841	0.000120719	9.74228e-05	0.000131023	9.6511e-05	3.09715e-05	0.000116388	1.72136e-05
Tyr-Arg_divalent	123804		N.D.	N.D.	N.D.	1.14799e-05	2.65347e-05	1.54535e-05	#DIV/0!	#DIV/0!	1.78227e-05	7.802e-06
Pyridoxine	1054	HMDB0000239	0.00018305	5.38e-05	0.000181889	0.000159284	0.000181933	0.000125005	0.000139579	7.42894e-05	0.000155407	2.86616e-05
1-Methylhistidine 3-Methylhistidine	92105 64969	HMDB0000001 HMDB0000479	0.00347901	0.00345388	0.00345098	0.00368972	0.00281881	0.00295003	0.00346129	1.54182e-05	0.00315285	0.000469548
N-Acetylornithine	439232	HMDB0003357	0.00168117	0.00206443	0.00131126	0.00149335	0.00248251	0.00194296	0.00168562	0.000376605	0.00197294	0.000495261
N5-Ethylglutamine	439378	HMDB0034365	0.000674929	0.000396627	0.000431847	0.000629483	0.000321321	0.000399699	0.000501134	0.000151537	0.000450168	0.00016016
Arg	6322	HMDB0000517,HMDB0003416	0.0429621	0.0567927	0.0432495	0.046608	0.0392446	0.0394193	0.0476681	0.00790345	0.0417573	0.00420172
Citrulline	9750	HMDB0000904	0.00640246	0.00381164	0.00764967	0.00531981	0.00428273	0.00507149	0.00595459	0.00195782	0.00489135	0.000541501
Cys-Gly	439498	HMDB0000078	N.D.	N.D.	6.01232e-05	7.62937e-05	9.15478e-05	8.11945e-05	6.01232e-05	#DIV/0!	8.3012e-05	7.78777e-06
Gluconolactone	7027	HMDB0000150	0.00202568	0.00109379	0.00175187	0.0014998	0.00140414	0.00140479	0.00162378	0.000478964	0.00143624	5.50458e-05
Galactosamine Glucosamine	24154 439213	HMDB0001514	0.000276359	0.000223364	0.000207714	0.000224576	0.000204465	0.000225733	0.000235812	3.59754e-05	0.000218258	1.19589e-05
Tyr	1153	HMDB0000158	0.0217536	0.0283569	0.0181217	0.0190977	0.024332	0.0215132	0.022744	0.00518898	0.0216476	0.00261975
Phosphorylcholine	1014	HMDB0001565	0.0024139	0.00161267	0.00197618	0.00231297	0.00156328	0.00154576	0.00200092	0.000401185	0.00180734	0.000437977
N-Acetyllysine	92907	HMDB0000446	0.0012098	0.00166501	0.000983706	0.00103152	0.00220018	0.00141917	0.00128617	0.000347013	0.00155029	0.000595262
N6-Acetyllysine	92832	HMDB0000206	0.000133749	0.000134884	0.000157641	0.000120539	N.D.	0.000119803	0.000142091	1.34783e-05	0.000120171	5.20836e-07
Nω-Methylarginine	132862		6.50011e-05	7.64784e-05	8.85195e-05	5.49482e-05	N.D.	4.63604e-05	7.66663e-05	1.17604e-05	5.06543e-05	6.07249e-06
N6,N6,N6-Trimethyllysine	440120	HMDB0001325	0.00367217	0.00466574	0.00597597	0.00478994	0.00376127	0.00408217	0.0047713	0.00115552	0.00421113	0.00052632
Gly-Gly-Gly	11161	HMDB0029419	6.27412e-05	6.35692e-05	2.74031e-05	4.86103e-05	7.52138e-05	6.82401e-05	5.12378e-05	2.06456e-05	6.40214e-05	1.37944e-05
Homocitrulline	65072	HMDB0000679	0.000242223	0.000192801	0.000110372	0.000220211	0.000172249	0.000157799	0.000181798	6.66104e-05	0.00018342	3.26713e-05
H-Asp(Gly-OH)-OH	99717	HMDB0011165	5.63184e-05	7.13845e-05	N.D.	6.89992e-05	N.D.	5.38066e-05	6.38514e-05	1.06533e-05	6.14029e-05	1.07427e-05
Gly-Asp	97363		0.000272493	0.000246461	0.000286651	0.000238208	0.000314607	0.000329623	0.000268535	2.03852e-05	0.000294146	4.90218e-05
11-Aminoundecanoic acid	17083		8.81945e-05	N.D.	6.3103e-05	9.49486e-05	N.D.	8.28775e-05	7.56488e-05	1.77423e-05	8.8913e-05	8.5355e-06
Ala-Hyp	25227058	HMDB0028688	0.000492414	0.000802953	0.000394628	0.000399286	0.000928648	0.000556835	0.000563332	0.0002132	0.000628257	0.000271812
ADMA	123831	HMDB0001539	0.000206421	0.000285398	0.000285833	0.000199344	0.000146102	0.000164582	0.000259218	4.57234e-05	0.000170009	2.70328e-05
SDMA	169148	HMDB0003334	0.000265357	0.000232296	0.000364011	0.000354383	0.000163211	0.000216604	0.000287221	6.85256e-05	0.000244732	9.86414e-05
Spermine	1103	HMDB0001256	0.00135081	0.00140997	0.00168193	0.00156534	0.00147051	0.00184371	0.0014809	0.00017659	0.00162652	0.000193975
O-Acetylcarnitine	439756	HMDB0000201	0.243487	0.245088	0.252642	0.270851	0.269223	0.250884	0.247072	0.00488937	0.263653	0.011088
γ-Glu-Gly	165527	HMDB0011667	5.73889e-05	5.34511e-05	5.2878e-05	5.7579e-05	6.37865e-05	6.21709e-05	5.45727e-05	2.45568e-06	6.11788e-05	3.22046e-06
Trp	1148	HMDB0000929	0.00794369	0.00974415	0.00651369	0.0067966	0.00807777	0.00776728	0.00806718	0.00161877	0.00754722	0.000668336
Kynurenine	846	HMDB0000684	5.58426e-05	9.42722e-05	7.32112e-05	4.67568e-05	7.58594e-05	6.5894e-05	7.4442e-05	1.92443e-05	6.28367e-05	1.47902e-05
Glycerophosphorylethanolamine	444183	HMDB0000114	0.004305	0.00376419	0.006251	0.00450103	0.0035315	0.00326619	0.00477339	0.0013079	0.00376624	0.000650026
Propionylcarnitine	188824	HMDB0000824	0.016726	0.0100902	0.00977057	0.0132379	0.00921036	0.0112142	0.0121956	0.00392669	0.0112208	0.00201378
β-Ala-Lys	440638		0.00031882	0.000372762	0.00039492	0.000269838	0.000454898	0.000362468	0.000362168	3.91404e-05	0.000362401	9.25301e-05
γ-Glu-Ala	440103	HMDB0006248	3.44928e-05	5.78472e-05	3.26032e-05	5.14803e-05	4.58384e-05	4.89105e-05	4.16478e-05	1.40609e-05	4.87431e-05	2.82464e-06
N-Acetylgalactosamine N-Acetylglucosamine	35717 439174	HMDB0000853 HMDB0000215	0.000453759	0.000416863	0.000404327	0.000349719	0.000347856	0.000428413	0.000424983	2.56967e-05	0.000375329	4.59813e-05
2'-Deoxycytidine	13711	HMDB0000014	3.84178e-05	N.D.	3.19021e-05	3.23471e-05	5.04869e-05	3.88632e-05	3.516e-05	4.60734e-06	4.05657e-05	9.18896e-06
Carnosine	439224	HMDB0000033	0.0562065	0.0617018	0.0520699	0.053754	0.0608466	0.0528218	0.0566594	0.0048319	0.0558074	0.00438886
Butyrylcarnitine	439829	HMDB0002013	0.0408671	0.0408238	0.0441535	0.0428119	0.0412498	0.0357611	0.0419481	0.00191005	0.0399409	0.00370312
N2-Succinylornithine	127370	HMDB0001199	8.68267e-05	N.D.	0.000213615	0.000100689	4.97121e-05	8.73147e-05	0.000150221	8.96532e-05	7.92384e-05	2.64304e-05
Thr-Asp	3280446		7.56462e-05	0.000106274	4.89633e-05	7.61143e-05	0.000114661	7.33403e-05	7.69613e-05	2.86781e-05	8.80384e-05	2.30972e-05
Ser-Glu			0.00329133	0.00278071	0.0027586	0.00283548	0.00323574	0.00325405	0.00294355	0.000301389	0.00310843	0.000236553
γ-Glu-Ser	22844748	HMDB0029158	5.59616e-05	6.34296e-05	6.33952e-05	7.71905e-05	4.93248e-05	5.64077e-05	6.09288e-05	4.30177e-06	6.09744e-05	1.44833e-05
Cystine	595	HMDB0000192	0.000377696	0.000411141	0.000208006	0.00015181	0.00024798	0.000231343	0.000332281	0.000108917	0.000210378	5.13985e-05
Homocarnosine	10243361	HMDB0000745	0.0755926	0.0811574	0.094201	0.0922802	0.0684194	0.0765667	0.0836503	0.00955142	0.0790888	0.0121287
Thymidine	5789	HMDB0000273	8.51615e-05	N.D.	6.07659e-05	6.30798e-05	7.80545e-05	7.21162e-05	7.29637e-05	1.72503e-05	7.10835e-05	7.54058e-06
Cytidine	6175	HMDB0000089	0.00109312	0.00111438	0.00115677	0.000946556	0.000913024	0.00121068	0.00112143	3.24038e-05	0.00102342	0.000163033
Tiglylcarnitine	22833596	HMDB0002366	0.000158369	0.000220294	9.06814e-05	0.000149299	0.000125055	0.00010848	0.000156448	6.48276e-05	0.000127611	2.0529e-05
Uridine	6029	HMDB0000296	0.00413545	0.00330567	0.00300756	0.00305348	0.00291313	0.00343628	0.00348289	0.000584456	0.0031343	0.000270777
Isovalerylcarnitine-2	6426851	HMDB0000688	0.00196091	0.00432947	0.00151652	0.00168295	0.00194768	0.00126341	0.0026023	0.00151219	0.00163135	0.000345042
Isovalerylcarnitine-1	6426851	HMDB0000688	0.00161854	0.0016835	0.00108929	0.00139188	0.00134739	0.00131049	0.00146378	0.00032594	0.00134992	4.07569e-05
β-Asp-Leu γ-Glu-Val	7016063 7015683	HMDB0011166 HMDB0011172	N.D.	8.0386e-05	N.D.	0.000116354	N.D.	9.46589e-05	8.0386e-05	#DIV/0!	0.000105506	1.53406e-05
Malonylcarnitine	22833583	HMDB0002095	0.000233897	0.000216456	0.000138593	0.000270615	0.000231194	0.000175445	0.000196315	5.07439e-05	0.000225751	4.78178e-05
γ-Glu-Thr	53861142	HMDB0029159	6.64878e-05	3.5448e-05	5.73186e-05	5.71007e-05	N.D.	3.64151e-05	5.30848e-05	1.59471e-05	4.67579e-05	1.46269e-05
γ-Glu-Cys	123938	HMDB0001049	0.000144037	0.00018038	0.000124044	0.000173156	0.000130414	0.000115519	0.000149487	2.85606e-05	0.000139696	2.99187e-05
Nicotinamide riboside	439924	HMDB0000855	9.38442e-05	6.34994e-05	6.00063e-05	7.34237e-05	6.21079e-05	6.4364e-05	7.245e-05	1.86101e-05	6.66318e-05	5.98911e-06
Pyrraline	122228	HMDB0033143	6.31575e-05	9.51793e-05	0.000118961	6.015e-05	N.D.	3.1672e-05	9.24326e-05	2.80029e-05	4.5911e-05	2.0137e-05
Glycerophosphocholine	439285	HMDB0000086	0.0322317	0.0269198	0.0423132	0.0296983	0.0231668	0.0217068	0.0338215	0.00781888	0.0248573	0.00425553
γ-Glu-Ile γ-Glu-Leu	22885096 151023	HMDB0011170 HMDB0011171	5.17986e-05	N.D.	N.D.	N.D.	N.D.	N.D.	5.17986e-05	#DIV/0!	#DIV/0!	#DIV/0!
Succinylcarnitine	71464481	HMDB0061717	0.012522	0.0118569	0.0084398	0.0102718	0.00662088	0.0101585	0.0109396	0.00219025	0.00901709	0.00207595
γ-Glu-Ornitine H-Asp(Lys-OH)-OH	189156 165361	HMDB0002248	1.76627e-05	2.82607e-05	1.83466e-05	3.13904e-05	2.01431e-05	N.D.	2.14233e-05	5.9312e-06	2.57668e-05	7.95306e-06
3-Hydroxyisovalerylcarnitine	57357187	HMDB0061189	0.00182354	0.00144402	0.00127965	0.00217569	0.00179002	0.00173507	0.00151573	0.000278948	0.00190026	0.000240102
γ-Glu-Asp	161197	HMDB0030419	0.000103359	9.01552e-05	0.000117968	0.000154441	7.83127e-05	9.7821e-05	0.000103827	1.39121e-05	0.000110192	3.9543e-05
Thiamine	1130	HMDB0000235	0.000197739	0.000215758	0.000245576	0.000244487	0.000210663	0.000168356	0.000219691	2.41599e-05	0.000207835	3.81439e-05
N6-Methyl-2'-deoxyadenosine	168948		2.80105e-05	3.11217e-05	2.25535e-05	2.39165e-05	2.51789e-05	2.09616e-05	2.72286e-05	4.33728e-06	2.33523e-05	2.16448e-06
Arabinosylhypoxanthine	135410268	HMDB0003040	0.000361698	0.000209548	0.000283321	0.000333456	0.000290267	0.000238534	0.000284856	7.60869e-05	0.000287419	4.75249e-05
Inosine	6021	HMDB0000195	0.0532243	0.0645304	0.0387506	0.0425167	0.0449032	0.055872	0.0521685	0.0129223	0.047764	0.00712238
Nα-Succinylarginine	439968	HMDB0032764	0.000244423	0.000262441	0.00019264	0.000251183	0.000439145	0.000328909	0.000233168	3.62362e-05	0.000339746	9.44485e-05
γ-Glu-Gln	150914	HMDB0011738	9.83044e-05	0.000133628	0.000128894	0.00013746	0.000141195	0.000134797	0.000120275	1.9174e-05	0.000137818	3.21404e-06
Glutarylcarnitine	71464488	HMDB0013130	0.000158072	0.000270605	0.000194977	0.000109657	0.000165922	0.000155759	0.000207885	5.73662e-05	0.000143779	2.99845e-05
γ-Glu-Glu	92865	HMDB0011737	2.31934e-05	N.D.	3.44145e-05	2.90586e-05	3.5896e-05	2.65208e-05	2.8804e-05	7.9345e-06	3.04918e-05	4.84916e-06
Glu-Glu	439500		0.00166892	0.00234334	0.00163495	0.00145233	0.00228663	0.00189155	0.0018824	0.000399542	0.00187683	0.000417344
Saccharopine	160556	HMDB0000279	0.000297054	0.000434308	0.000250309	0.000350736	0.000249594	0.000243736	0.000327224	9.56377e-05	0.000281355	6.01566e-05
1-Methyladenosine	27476	HMDB0003331	1.87926e-05	2.87492e-05	N.D.	2.38567e-05	N.D.	1.26484e-05	2.37709e-05	7.04035e-06	1.82526e-05	7.9255e-06
Guanosine	6802	HMDB0000133	0.000686525	0.00103469	0.00048303	0.000616209	0.000534179	0.000810415	0.000734749	0.000278974	0.000653601	0.000141863
His-Glu	7010583		7.96308e-05	6.37087e-05	4.97813e-05	6.02696e-05	0.000150428	8.86407e-05	6.43736e-05	1.49358e-05	9.97793e-05	4.60995e-05
Octanoylcarnitine	11953814	HMDB0000791	0.000270887	0.000188684	0.000184343	0.000229419	0.000308861	0.000247919	0.000214638	4.87617e-05	0.000262066	4.15675e-05
Ophthalmic acid	7018721	HMDB0005765	0.00019643	0.000106274	0.000133101	0.000176444	0.000115694	0.000116437	0.000145268	4.62934e-05	0.000136191	3.48618e-05
Argininosuccinic acid	16950	HMDB0000052	0.000126731	0.000130209	8.8578e-05	0.000169987	3.95114e-05	4.64624e-05	0.000115173	2.30972e-05	8.53202e-05	7.34056e-05
N-(1-Deoxy-1-fructosyl)leucine	131752244	HMDB0037840	2.0993e-05	N.D.	N.D.	N.D.	N.D.	N.D.	2.0993e-05	#DIV/0!	#DIV/0!	#DIV/0!
N1-Methylguanosine	96373	HMDB0001563	2.2004e-05	N.D.	N.D.	N.D.	1.56238e-05	2.19307e-05	2.2004e-05	#DIV/0!	1.87772e-05	4.45962e-06
γ-Glu-Val-Gly			2.88431e-05	N.D.	2.33715e-05	3.64727e-05	N.D.	1.81056e-05	2.61073e-05	3.86901e-06	2.72891e-05	1.29875e-05
Arg-Glu			9.34873e-05	0.000156585	8.29688e-05	6.82816e-05	0.000210276	0.000127657	0.000111014	3.98149e-05	0.000135405	7.13135e-05
Glutathione (GSSG)_divalent	65359		0.00437886	0.00421126	0.00596698	0.00354269	0.00330682	0.00327879	0.00485237	0.000968911	0.0033761	0.000144952
Glutathione (GSH)	124886	HMDB0000125	0.0501994	0.0513283	0.0523575	0.0499544	0.0434947	0.0525617	0.051295	0.00107943	0.0486703	0.00466786
Tyr-Glu			0.00029414	0.000392091	0.000295007	0.000274442	0.000449733	0.000323809	0.000327079	5.63036e-05	0.000349328	9.0389e-05
Val-Pro-Pro	9818200		1.54623e-05	3.00052e-05	N.D.	N.D.	1.23957e-05	1.14243e-05	2.27337e-05	1.02834e-05	1.191e-05	6.86883e-07
Ile-Pro-Pro	9949212		4.97172e-05	0.000127069	N.D.	3.95221e-05	8.61246e-05	6.07429e-05	8.83929e-05	5.46957e-05	6.21298e-05	2.33322e-05
Lauroylcarnitine	168381	HMDB0002250	0.000107047	9.07832e-05	3.90888e-05	6.59498e-05	8.05078e-05	8.58866e-05	7.89729e-05	3.54849e-05	7.74481e-05	1.03146e-05
S-Adenosylhomocysteine	439155	HMDB0000939	0.000198215	0.00022797	0.000163367	0.000192588	0.000173734	0.000180648	0.000196517	3.23349e-05	0.000182323	9.53782e-06
S-Adenosylmethionine	34755	HMDB0001185	8.67077e-05	0.000118555	0.000109729	0.000118148	5.39732e-05	7.95114e-05	0.000104997	1.64427e-05	8.38774e-05	3.23092e-05
Cysteine glutathione disulfide	10455148	HMDB0000656	0.000742487	0.000822771	0.000583177	0.000472351	0.000620433	0.000574329	0.000716145	0.000121949	0.000555704	7.57774e-05
CDP-ethanolamine	123727	HMDB0001564	0.000121319	0.000125603	0.00016845	0.000133215	0.000115629	0.000127453	0.000138458	2.60624e-05	0.000125432	8.96538e-06
