# Supplementary material for: Dietary Citrus Peel Supplementation Enhances Hepatic Energy Metabolism, Muscle 9-HODE Generation and Isoleucine Catabolism in Beef Cattle
Source: Metabolites. 2026 Mar 18;16(3):201. doi: 10.3390/metabo16030201 (PMC13028232; doi:10.3390/metabo16030201)
Supplement: Supplementary file 1 [file metabolites-16-00201-s001.zip › Supplementary Table S2.xlsx]

## Sheet: Beef. LC-TOFMS
Compound name	PubChem CID	HMDB ID	Yuzu			None			Yuzu		None
			39	40	45	42	49	50	Mean	S.D.	Mean	S.D.
Fatty acid(14:3)			0.00198279	0.00410282	0.00593797	0.00480926	0.0103718	0.00729537	0.00400786	0.0019793	0.00749213	0.00278647
Myristic acid	11005	HMDB0000806	0.000121726	9.22295e-05	0.000161617	0.00010221	9.33599e-05	0.000137025	0.000125191	3.48231e-05	0.000110865	2.30832e-05
Pentadecanoic acid	13849	HMDB0000826	4.15525e-05	4.92272e-05	6.874e-05	2.94559e-05	N.D.	4.24719e-05	5.31732e-05	1.40167e-05	3.59639e-05	9.2037e-06
Palmitoleic acid	445638	HMDB0003229	0.000540692	0.000294934	0.000889315	0.000440002	0.000363759	0.000440286	0.00057498	0.00029867	0.000414682	4.41013e-05
Palmitic acid	985	HMDB0000220	0.0112397	0.010343	0.0129986	0.0107506	0.00876575	0.0119993	0.0115271	0.00135094	0.0105052	0.00163067
Tetradecanedioic acid	13185	HMDB0000872	0.00012179	5.23755e-05	N.D.	3.7394e-05	6.82959e-05	7.08186e-05	8.70825e-05	4.90831e-05	5.88361e-05	1.86123e-05
Fatty acid(17:1)			0.000151297	7.50572e-05	0.000135857	0.000135471	7.53907e-05	N.D.	0.000120737	4.03061e-05	0.000105431	4.24832e-05
Heptadecanoic acid-1	10465	HMDB0002259	0.000182589	9.26588e-05	0.000137268	0.000143409	7.96344e-05	0.000145961	0.000137505	4.49654e-05	0.000123002	3.75788e-05
Heptadecanoic acid-2	10465	HMDB0002259	9.31107e-05	6.52547e-05	9.31589e-05	9.2304e-05	8.1292e-05	8.28299e-05	8.38414e-05	1.60966e-05	8.54753e-05	5.96362e-06
3-Hydroxyhexadecanoic acid	301590	HMDB0061658	0.00011223	0.000144462	7.28334e-05	4.19206e-05	0.000211054	0.00012559	0.000109842	3.58739e-05	0.000126188	8.45684e-05
Linolenic acid γ-Linolenic acid	5280934 5280933	HMDB0001388 HMDB0003073	0.000267096	0.000169004	0.000162181	0.00016906	0.00015476	0.000209093	0.000199427	5.87021e-05	0.000177638	2.81636e-05
Linoleic acid	5280450	HMDB0000673	0.0109402	0.00658271	0.00642423	0.0066783	0.00479371	0.00468911	0.00798236	0.00256275	0.00538704	0.00111948
Oleic acid	445639	HMDB0000207	0.0178157	0.0088355	0.0216755	0.0153023	0.0114914	0.0125462	0.0161089	0.00658799	0.0131133	0.00196773
Stearic acid	5281	HMDB0000827	0.0100316	0.0115328	0.0122729	0.0112751	0.00870965	0.0142612	0.0112791	0.00114199	0.0114153	0.0027784
Hexadecanedioic acid	10459	HMDB0000672	8.1193e-05	4.38609e-05	2.38543e-05	2.61758e-05	9.75372e-05	5.17927e-05	4.96361e-05	2.91023e-05	5.85019e-05	3.61507e-05
Ricinoleic acid	643684	HMDB0034297	0.000185712	0.000238909	0.000222241	0.000147805	0.00019408	0.000231097	0.000215621	2.72098e-05	0.000190994	4.1732e-05
10-Hydroxyoctadecanoic acid	9561835	HMDB0037396	N.D.	7.34115e-05	4.77087e-05	4.69721e-05	5.4902e-05	6.05369e-05	6.05601e-05	1.81747e-05	5.4137e-05	6.8147e-06
2-Hydroxyoctadecanoic acid	69417	HMDB0242145	0.000122873	6.9834e-05	6.12591e-05	N.D.	6.0538e-05	8.74422e-05	8.46553e-05	3.3374e-05	7.39901e-05	1.90241e-05
cis-5,8,11,14,17-Eicosapentaenoic acid	446284	HMDB0001999	0.000167102	9.12993e-05	8.34902e-05	9.86019e-05	0.000113186	0.000101279	0.000113964	4.61844e-05	0.000104356	7.76328e-06
Arachidonic acid	444899	HMDB0001043	0.00828507	0.00346372	0.00482768	0.00499859	0.00596223	0.00414755	0.00552549	0.00248526	0.00503612	0.000907926
cis-8,11,14-Eicosatrienoic acid	5280581	HMDB0002925	0.00165834	0.00080996	0.000874	0.00105471	0.00111813	0.000727308	0.0011141	0.000472411	0.000966715	0.000209744
Fatty acid(20:3)			0.000499522	0.00013559	0.000227463	0.000388963	0.000406195	0.000278085	0.000287525	0.000189254	0.000357748	6.95255e-05
cis-11,14-Eicosadienoic acid	6439848	HMDB0005060	N.D.	N.D.	4.91202e-05	6.42914e-05	7.10145e-05	N.D.	4.91202e-05	#DIV/0!	6.76529e-05	4.75399e-06
cis-11-Eicosenoic acid	5282768	HMDB0002231	6.60251e-05	6.53263e-05	0.000151807	7.93146e-05	6.12674e-05	8.35025e-05	9.4386e-05	4.9729e-05	7.46948e-05	1.18155e-05
Arachidic acid	10467	HMDB0002212	3.61354e-05	4.1285e-05	4.53091e-05	2.71598e-05	N.D.	3.80518e-05	4.09098e-05	4.59838e-06	3.26058e-05	7.70178e-06
cis-4,7,10,13,16,19-Docosahexaenoic acid	445580	HMDB0002183	0.000145179	9.4233e-05	7.86911e-05	9.55842e-05	0.000168286	N.D.	0.000106034	3.47794e-05	0.000131935	5.14083e-05
Fatty acid(22:5)-1			0.000167739	0.000119705	0.000101063	0.000140391	0.000215165	0.00014894	0.000129503	3.44008e-05	0.000168166	4.09268e-05
Fatty acid(22:5)-2			0.000500414	0.000265527	0.000295003	0.000291017	0.000290556	0.000235325	0.000353648	0.000127955	0.000272299	3.20214e-05
Adrenic acid	5497181	HMDB0002226	0.000880951	0.000453778	0.000674273	0.000581443	0.000648281	0.000650435	0.000669667	0.000213624	0.00062672	3.92255e-05
Docosanedioic acid	244872	HMDB0242127	7.46287e-05	3.43446e-05	N.D.	N.D.	6.45165e-05	6.22665e-05	5.44867e-05	2.84852e-05	6.33915e-05	1.59094e-06
LPA(14:0)			N.D.	3.09101e-05	N.D.	N.D.	0.000127773	N.D.	3.09101e-05	#DIV/0!	0.000127773	#DIV/0!
Cholic acid	221493	HMDB0000619	N.D.	N.D.	N.D.	N.D.	9.44871e-05	N.D.	#DIV/0!	#DIV/0!	9.44871e-05	#DIV/0!
Glycodeoxycholic acid	3035026	HMDB0000631	N.D.	N.D.	4.48151e-05	N.D.	3.9121e-05	N.D.	4.48151e-05	#DIV/0!	3.9121e-05	#DIV/0!
Glycocholic acid	10140	HMDB0000138	3.02721e-05	4.20006e-05	0.000104169	N.D.	9.70067e-05	N.D.	5.88138e-05	3.97138e-05	9.70067e-05	#DIV/0!
Cholesterol sulfate	65076	HMDB0000653	0.000181187	0.000201488	0.001016	0.000259855	0.000215298	0.00025733	0.000466224	0.000476226	0.000244161	2.5028e-05
Taurodeoxycholic acid	2733768	HMDB0000896	3.58804e-05	4.22152e-05	7.14218e-05	N.D.	5.47694e-05	N.D.	4.98392e-05	1.89576e-05	5.47694e-05	#DIV/0!
Taurocholic acid	6675	HMDB0000036	N.D.	6.11047e-05	0.000159923	N.D.	0.000130823	N.D.	0.000110514	6.9875e-05	0.000130823	#DIV/0!
10-Hydroxy-2-decenoic acid-1	5312738	HMDB0244269	0.000341345	0.000862709	0.00115157	0.000440919	0.001014	0.000650625	0.000785208	0.000410635	0.000701849	0.000289956
10-Hydroxy-2-decenoic acid-2	5312738	HMDB0244269	0.00198471	0.00504847	0.00510194	0.00362381	0.00505813	0.00243893	0.00404504	0.0017845	0.00370695	0.00131158
Cyclo(-Leu-Pro)	7074739	HMDB0034276	0.000252049	0.000304344	0.000128143	N.D.	N.D.	N.D.	0.000228179	9.04931e-05	#DIV/0!	#DIV/0!
Bisacurone	14287397	HMDB0038502	5.687e-05	0.000122558	0.000208269	N.D.	0.000102235	0.000127814	0.000129232	7.59198e-05	0.000115025	1.80871e-05
Flavanone	10251	HMDB0252292	0.00010925	0.000184472	N.D.	N.D.	N.D.	N.D.	0.000146861	5.31901e-05	#DIV/0!	#DIV/0!
β-Estradiol	5757	HMDB0000151	0.000448724	0.000781287	0.000520314	0.000663979	0.00108815	0.000996476	0.000583442	0.000175038	0.000916202	0.000223189
6-Gingerol	442793	HMDB0005783	0.000175349	0.000165954	0.000225756	0.000247107	0.000136778	0.00042397	0.00018902	3.21594e-05	0.000269285	0.000144875
9(S)-HODE-2	5312830	HMDB0004670	0.00053141	0.00094187	0.000955629	0.000662939	0.000407424	0.000474399	0.000809636	0.000241049	0.00051492	0.00013249
9(S)-HODE-1	5312830	HMDB0004670	0.000510458	0.00051313	0.000441049	0.000311711	0.00034011	0.00027195	0.000488212	4.08669e-05	0.000307924	3.42378e-05
9(S)-HODE-3	5312830	HMDB0004670	0.000338975	0.000407677	0.000403064	0.000306642	0.000201561	0.000481917	0.000383239	3.84027e-05	0.00033004	0.000141635
Oleamide	5283387	HMDB0002117	0.420645	0.630577	0.467197	0.431053	0.42868	0.651843	0.50614	0.110251	0.503859	0.128164
1-Deoxysphinganine	9925886	HMDB0258433	N.D.	0.000209776	0.000126853	0.000290523	0.000122733	0.00109752	0.000168314	5.86348e-05	0.000503591	0.000521152
4-Androstene-3,17-dione	6128	HMDB0000053	9.67788e-05	0.000146023	N.D.	9.13816e-05	0.000100338	N.D.	0.000121401	3.48209e-05	9.58596e-05	6.33284e-06
Palmitoylethanolamide	4671	HMDB0002100	0.00116072	0.00114401	0.00120432	0.00121305	0.00115078	0.00110375	0.00116968	3.11366e-05	0.00115586	5.48247e-05
Sphingosine	5280335	HMDB0000252	0.00589004	0.00282137	0.00499903	0.00494916	0.00429275	0.00450541	0.00457014	0.00157865	0.00458244	0.000334917
Sphinganine	91486	HMDB0000269	0.000455958	0.000472984	0.000651038	0.00043	0.000404513	0.000553802	0.00052666	0.00010805	0.000462772	7.98575e-05
Acylcarnitine(10:0)-1	10245190	HMDB0000651	0.000180712	0.000209917	0.000198235	0.000210451	0.000135513	0.0002052	0.000196288	1.46995e-05	0.000183721	4.18322e-05
Acylcarnitine(10:0)-2	10245190	HMDB0000651	0.00571307	0.00544158	0.00195139	0.00449655	0.00744497	0.00510231	0.00436868	0.00209783	0.00568127	0.00155715
15-Deoxy-Δ12,14-prostaglandin J2	5311211	HMDB0005079	0.000214385	0.000350286	0.000318495	0.000359417	0.00030987	0.000316694	0.000294389	7.10851e-05	0.00032866	2.68538e-05
Linoleyl ethanolamide	5283446	HMDB0012252	0.000253296	0.000267732	0.000257147	0.000245677	0.000145635	0.000140834	0.000259392	7.4754e-06	0.000177382	5.9194e-05
Oleoyl ethanolamide-1	5283454	HMDB0002088	0.00658358	0.0105261	0.00919594	0.00793395	0.00698023	0.00673694	0.00876854	0.00200571	0.00721704	0.000632666
Oleoyl ethanolamide-2	5283454	HMDB0002088	0.000977391	0.000981733	0.00105181	0.000625242	0.000889499	0.000911205	0.00100364	4.1768e-05	0.000808649	0.000159205
Stearoyl ethanolamide	27902	HMDB0013078	0.00313271	0.00323668	0.00304979	0.0031916	0.00310313	0.00310954	0.00313973	9.36434e-05	0.00313475	4.93309e-05
17α-Hydroxyprogesterone-1	6238	HMDB0000374	6.37293e-05	N.D.	N.D.	N.D.	N.D.	0.000361988	6.37293e-05	#DIV/0!	0.000361988	#DIV/0!
17α-Hydroxyprogesterone-2	6238	HMDB0000374	N.D.	N.D.	N.D.	N.D.	N.D.	0.000215102	#DIV/0!	#DIV/0!	0.000215102	#DIV/0!
N-Oleoylglycine	6436908	HMDB0013631	0.000727462	0.000112662	0.000470576	0.000421031	0.000440827	0.000514009	0.0004369	0.00030878	0.000458622	4.89765e-05
Acylcarnitine(12:1)-1			0.00022511	0.000409656	N.D.	0.000235538	0.000316449	0.000252878	0.000317383	0.000130493	0.000268289	4.25999e-05
Acylcarnitine(12:1)-2			6.54754e-05	0.000140934	N.D.	8.09825e-05	N.D.	6.10649e-05	0.000103205	5.33574e-05	7.10237e-05	1.40839e-05
Acylcarnitine(12:0)			0.00906179	0.0119696	0.00421526	0.00955451	0.0153106	0.0112673	0.00841556	0.00391737	0.0120442	0.00295566
Acylcarnitine(13:1)-1			0.000222117	0.000162562	0.000165554	0.000192252	0.000472333	0.000257279	0.000183411	3.35538e-05	0.000307288	0.000146584
Acylcarnitine(13:1)-2			0.000166869	0.00017585	7.2242e-05	0.000163005	0.000121721	N.D.	0.00013832	5.74012e-05	0.000142363	2.91922e-05
Cortisol	5754	HMDB0000063	5.8616e-05	0.000127081	5.26047e-05	0.000151696	0.000132349	0.000167791	7.94339e-05	4.13729e-05	0.000150612	1.77456e-05
7α-Hydroxycholesterol	107722	HMDB0001496	0.000217253	0.000360463	0.000345299	0.000178604	0.000192451	0.000180077	0.000307672	7.8671e-05	0.00018371	7.60505e-06
Acylcarnitine(14:2)			0.000153524	0.000176274	9.43159e-05	7.50031e-05	0.000200042	0.000132582	0.000141371	4.23088e-05	0.000135876	6.25847e-05
Cholesterol Lathosterol	5997 65728	HMDB0000067 HMDB0001170	0.0735822	0.0870676	0.0659934	0.0850059	0.0819993	0.0964148	0.0755477	0.0106737	0.0878067	0.00760494
Acylcarnitine(14:1)-2			0.00645462	0.012255	0.0037497	0.00578083	0.0196074	0.0101855	0.00748646	0.00434554	0.0118579	0.00706339
Acylcarnitine(14:1)-1			0.00104474	0.000936215	0.000559445	0.000808525	0.00141523	0.00221227	0.000846799	0.000254703	0.00147868	0.000704021
Acylcarnitine(14:0)-2			0.0246322	0.0315743	0.0109246	0.0280324	0.0369733	0.0343573	0.022377	0.010508	0.033121	0.00459686
Acylcarnitine(14:0)-1			0.000120974	N.D.	N.D.	0.000119849	0.000131464	0.00015147	0.000120974	#DIV/0!	0.000134261	1.59951e-05
Riboflavin	493570	HMDB0000244	0.000195179	0.000108704	0.000156668	0.000195242	0.000154239	0.000107643	0.000153517	4.33232e-05	0.000152375	4.38293e-05
2-Arachidonoylglycerol	5282280	HMDB0004666	0.00222429	0.00168442	0.00145889	0.00162186	0.00173674	0.00151085	0.0017892	0.000393313	0.00162315	0.000112949
Campesterol	173183	HMDB0002869	0.000189317	0.000277203	0.000239803	0.000246847	0.000288739	0.000381793	0.000235441	4.41051e-05	0.000305793	6.90704e-05
Cholestenone	91477	HMDB0000921	0.00056446	0.000773653	0.00061549	0.000527231	0.000748672	0.000763403	0.000651201	0.000109073	0.000679769	0.000132306
Acylcarnitine(15:0)			0.00134455	0.00146348	0.000457532	0.00151228	0.0014237	0.00168726	0.00108852	0.000549679	0.00154108	0.000134118
5α-Cholestan-3-one	92128	HMDB0000871	0.000446729	0.000453194	0.000338132	0.000442999	0.000394011	0.000709673	0.000412685	6.46455e-05	0.000515561	0.000169881
Stigmasterol	5280794	HMDB0000937	6.04868e-05	0.000155494	0.000138464	8.81319e-05	8.62928e-05	N.D.	0.000118148	5.0657e-05	8.72123e-05	1.30041e-06
Acylcarnitine(16:2)			0.000778346	0.000729125	0.000318782	0.000408552	0.000886842	0.00115877	0.000608751	0.000252324	0.000818053	0.000379808
Acylcarnitine(16:1)			0.019069	0.0227889	0.00867348	0.0162555	0.0314633	0.0336724	0.0168438	0.00731609	0.0271304	0.0094825
Palmitoylcarnitine	11953816	HMDB0000222	0.0819052	0.0689904	0.0294581	0.099568	0.118196	0.133995	0.0601179	0.0273261	0.117253	0.0172327
Cycloartenol Lanosterol	92110 246983	HMDB0036591 HMDB0001251	0.000607611	0.000572077	0.00050985	0.000523852	0.000543189	0.000495121	0.000563179	4.9484e-05	0.000520721	2.41868e-05
Acylcarnitine(17:1)			0.00101605	0.000612081	0.000360636	0.000909526	0.00109157	0.0015688	0.000662923	0.000330653	0.00118996	0.000340473
Acylcarnitine(17:0)-1			N.D.	0.000843343	0.000215866	0.000769269	0.00103336	0.000736079	0.000529604	0.000443693	0.000846237	0.000162903
Acylcarnitine(17:0)-2			0.00341532	0.00360534	0.00105511	0.00350773	0.00410637	0.00488189	0.00269192	0.00142071	0.00416533	0.000688976
γ-Tocopherol	92729	HMDB0001492	0.000314781	0.000254021	0.00037798	0.000588586	0.00061025	0.000622752	0.000315594	6.19838e-05	0.000607196	1.72865e-05
Acylcarnitine(18:2)-1			0.00490392	0.0025559	0.00146276	0.00307942	0.00400996	0.00606504	0.00297419	0.0017583	0.00438481	0.0015277
Acylcarnitine(18:2)-2			0.00074829	0.000566281	0.000198379	0.00043754	0.000793337	0.0013548	0.000504316	0.000280143	0.000861891	0.000462455
Acylcarnitine(18:1)			0.0987861	0.0642611	0.0295381	0.101998	0.12086	0.175996	0.0641951	0.0346241	0.132951	0.0384522
Acylcarnitine(18:0)-1			0.232431	0.151025	0.0496322	0.180646	0.300892	0.258262	0.144363	0.0915812	0.2466	0.0609652
Acylcarnitine(18:0)-2			0.000791316	0.000802066	0.000298285	0.00103938	0.00101299	0.000716825	0.000630556	0.000287805	0.000923067	0.000179098
α-Tocopherol	14985	HMDB0001893	0.000276867	7.90192e-05	0.000590406	0.000411802	0.00206533	0.00287463	0.000315431	0.000257865	0.00178392	0.0012553
Acylcarnitine(20:1)			0.076852	0.0546218	0.0224564	0.0689108	0.0901803	0.0832885	0.05131	0.0273486	0.0807932	0.0108521
Acylcarnitine(20:0)-1			0.000332739	0.000370076	0.000107933	0.000339009	0.000320372	0.000360705	0.000270249	0.000141804	0.000340028	2.01858e-05
Acylcarnitine(20:0)-2			0.0873871	0.0647497	0.0199908	0.068336	0.10694	0.0711452	0.0573759	0.0342979	0.0821404	0.021523
Trihydroxycholestanoic acid	122312	HMDB0259220	0.000174601	0.000308019	0.000222029	0.000184583	0.000192071	0.000161739	0.000234883	6.76317e-05	0.000179464	1.58004e-05
1-Oleoyl-glycero-3-phosphocholine		HMDB0002815	9.21643e-05	0.000106584	N.D.	N.D.	0.000163602	N.D.	9.93742e-05	1.01963e-05	0.000163602	#DIV/0!
Trilaurin	10851	HMDB0011188	0.000438248	0.000397641	0.00061635	0.000344988	0.000551161	0.000844089	0.00048408	0.000116335	0.000580079	0.000250804
Sphingomyelin(d18:1/16:0)	9939941	HMDB0010169	N.D.	N.D.	N.D.	0.00021747	0.000146015	0.000244443	#DIV/0!	#DIV/0!	0.000202642	5.08618e-05
Sphingomyelin(d18:1/18:0)	6453725	HMDB0001348	0.000167492	0.000154504	N.D.	9.25515e-05	N.D.	N.D.	0.000160998	9.18368e-06	9.25515e-05	#DIV/0!
Glucosylceramide(d18:1/24:1)		HMDB0004975	N.D.	0.000168923	0.0001366	N.D.	N.D.	0.000149453	0.000152762	2.28556e-05	0.000149453	#DIV/0!
Coenzyme Q10	5281915	HMDB0001072	0.000224861	0.000274659	0.000231776	0.00043416	0.0004965	0.000415351	0.000243765	2.69771e-05	0.00044867	4.24759e-05
