# Supplementary material for: Dietary Citrus Peel Supplementation Enhances Hepatic Energy Metabolism, Muscle 9-HODE Generation and Isoleucine Catabolism in Beef Cattle
Source: Metabolites. 2026 Mar 18;16(3):201. doi: 10.3390/metabo16030201 (PMC13028232; doi:10.3390/metabo16030201)
Supplement: Supplementary file 1 [file metabolites-16-00201-s001.zip › Supplementary Table S3.xlsx]

## Sheet: Liver. CE-TOFMS
Compound name	PubChem CID	HMDB ID	Yuzu			None			Yuzu		None
			88-1	91-1	96-1	93-1	01-1	02-1	Mean	S.D.	Mean	S.D.
1-Methyl-4-imidazoleacetic acid	75810	HMDB0002820	8.43397e-05	0.000124849	8.6526e-05	7.12623e-05	6.61802e-05	0.000102077	9.85717e-05	2.27834e-05	7.98398e-05	1.94248e-05
1-Methyladenosine	27476	HMDB0003331	2.62983e-05	3.02529e-05	6.52625e-05	4.64484e-05	5.30685e-05	4.45699e-05	4.06046e-05	2.14458e-05	4.80289e-05	4.46431e-06
1-Methylhistamine	3614	HMDB0000898	0.000193453	0.000285671	4.11366e-05	9.02604e-05	8.3269e-05	5.44305e-05	0.00017342	0.000123492	7.59866e-05	1.89926e-05
1-Methylhistidine 3-Methylhistidine	92105 64969	HMDB0000001 HMDB0000479	0.00259471	0.00290126	0.00278045	0.00344269	0.00229213	0.00255421	0.00275881	0.000154417	0.00276301	0.000603028
1-Methylnicotinamide	457	HMDB0000699	N.D.	N.D.	N.D.	N.D.	N.D.	4.85141e-05	N.A.	N.A.	4.85141e-05	N.A.
11-Aminoundecanoic acid	17083		8.70076e-05	0.000123645	0.000107135	0.000166641	0.000101103	0.000132842	0.000105929	1.83486e-05	0.000133529	3.27739e-05
1H-Imidazole-4-propionic acid	10105257		2.98919e-05	0.000362733	6.49354e-05	N.D.	N.D.	N.D.	0.00015252	0.000182891	N.A.	N.A.
2,4-Diaminobutyric acid	134490	HMDB0006284	0.000281441	0.000231111	0.000302023	0.000340803	0.000236571	0.000423453	0.000271525	3.64814e-05	0.000333609	9.36485e-05
2,6-Diaminopimelic acid	439283	HMDB0001370	N.D.	0.000103025	N.D.	7.53721e-05	N.D.	N.D.	0.000103025	N.A.	7.53721e-05	N.A.
2-Aminoethylphosphonic acid	339	HMDB0011747	0.00637219	0.0107061	0.00887714	0.00807961	0.00944663	0.00607277	0.00865179	0.00217571	0.00786634	0.00169701
2-Aminoisobutyric acid 2-Aminobutyric acid	6119 6657	HMDB0001906 HMDB0000452	0.00538946	0.00496809	0.00571014	0.00823936	0.00797388	0.00860963	0.0053559	0.000372165	0.00827429	0.000319314
2-Ethylhydracrylic acid	188979	HMDB0000396	0.000257881	0.000543873	0.000789856	0.000445357	0.000354211	0.000349649	0.000530537	0.000266238	0.000383073	5.39883e-05
2-Hydroxybutyric acid	440864	HMDB0000008	0.00105205	0.00105369	0.00215565	0.000968393	0.00153294	0.00170851	0.00142046	0.000636691	0.00140328	0.000386721
2-Hydroxyglutaric acid	43	HMDB0000606,HMDB0000694	0.0139243	N.D.	0.0117363	0.00290414	0.0062197	0.00752382	0.0128303	0.00154718	0.00554922	0.0023817
2-Methylthiazolidine-4-carboxylic acid	160736	HMDB0246657	0.00293381	0.000900812	0.00121807	0.00255164	0.00123238	0.00110525	0.00168423	0.00109373	0.00162976	0.000800899
3'-AMP	41211	HMDB0003540	N.D.	N.D.	N.D.	0.0003625	N.D.	N.D.	N.A.	N.A.	0.0003625	N.A.
3'-Dephospho CoA	444485	HMDB0001373	0.000387891	0.000282924	0.000305452	0.000413768	0.000626416	0.000360245	0.000325422	5.52596e-05	0.00046681	0.00014079
3'-UMP	101543	HMDB0060282	N.D.	N.D.	N.D.	0.000187464	N.D.	N.D.	N.A.	N.A.	0.000187464	N.A.
3,4-Dihydroxyhydrocinnamic acid Homovanillic acid Hydroxyphenyllactic acid	348154 1738 9378	HMDB0000423 HMDB0000118 HMDB0000755	0.000218964	N.D.	0.000508573	0.000158982	0.000265782	0.000259058	0.000363768	0.000204784	0.000227941	5.98145e-05
3-Amino-2-piperidone	5200225	HMDB0000323	0.000125938	8.66947e-05	0.000179186	0.000148883	0.000145534	0.000129765	0.000130606	4.64219e-05	0.000141394	1.02092e-05
3-Aminobutyric acid	10932		0.000743594	0.000431743	0.000442526	0.000673153	0.000577725	0.000588953	0.000539287	0.000177017	0.000613277	5.21571e-05
3-Aminoisobutyric acid	64956	HMDB0003911	0.00320431	0.00309715	0.00274299	0.00451883	0.0030341	0.00378063	0.00301482	0.00024143	0.00377785	0.000742372
3-Hydroxy-3-methylglutaric acid	1662	HMDB0000355	N.D.	N.D.	N.D.	0.000358875	N.D.	N.D.	N.A.	N.A.	0.000358875	N.A.
3-Hydroxybutyric acid	441	HMDB0000011,HMDB0000357,HMDB0000442	0.0120571	0.00873438	0.0164317	0.0172384	0.00948467	0.0119146	0.0124077	0.00386061	0.0128792	0.00396587
3-Hydroxyisovalerylcarnitine	57357187	HMDB0061189	0.000179024	N.D.	0.000244775	0.000184553	0.000158646	N.D.	0.0002119	4.64929e-05	0.0001716	1.83189e-05
3-Methylcrotonylglycine N-Acetylproline	169485 66141	HMDB0000459 HMDB0094701	0.000883553	0.000592217	0.00130974	0.00105125	0.000969759	0.000810021	0.000928504	0.000360868	0.000943677	0.000122712
3-Methylcytidine	14237477	HMDB0240577	7.2579e-05	5.29801e-05	9.20054e-05	0.000143688	7.68685e-05	7.61237e-05	7.25215e-05	1.95127e-05	9.88933e-05	3.87949e-05
3-Phosphoglyceric acid	439183	HMDB0000807	N.D.	0.000544972	0.000349676	N.D.	N.D.	N.D.	0.000447324	0.000138095	N.A.	N.A.
4-Amino-3-hydroxybutyric acid	2149		0.000149187	0.000127258	9.405e-05	9.42151e-05	N.D.	0.000103339	0.000123498	2.77601e-05	9.8777e-05	6.45156e-06
4-Methylaminobutyric acid 5-Aminovaleric acid	70703 138	HMDB0003355	0.00053201	0.000816149	N.D.	N.D.	N.D.	0.000693318	0.00067408	0.000200917	0.000693318	N.A.
4-Oxopyrrolidine-2-carboxylic acid	107541		0.00188983	0.00255764	0.002373	0.00294897	0.00270854	0.00304219	0.00227349	0.000344849	0.0028999	0.000172151
4-Pyridoxic acid	6723	HMDB0000017	N.D.	N.D.	N.D.	0.000125839	N.D.	0.000173235	N.A.	N.A.	0.000149537	3.3514e-05
5-Amino-3,4-dihydro-2H-pyrrole-2-carboxylic acid	13894665		0.00794094	0.0114614	0.0151271	0.018166	0.00996618	0.00852744	0.0115098	0.00359332	0.0122199	0.00519949
5-Aminoimidazole-4-carboxamide ribotide	65110	HMDB0001517	0.000172348	0.000123607	N.D.	N.D.	N.D.	N.D.	0.000147978	3.4465e-05	N.A.	N.A.
5-Hydroxylysine	3032849	HMDB0000450	0.000149623	0.000190247	0.000169126	0.000238523	0.000188225	0.00021291	0.000169665	2.03174e-05	0.000213219	2.51504e-05
5-Methyltetrahydrofolic acid	444412	HMDB0001396	2.37937e-05	2.89735e-05	N.D.	N.D.	2.60371e-05	N.D.	2.63836e-05	3.66266e-06	2.60371e-05	N.A.
5-Oxoproline	7405	HMDB0000267	0.0035479	0.00392248	0.00734165	0.00825465	0.00767853	0.0060537	0.00493734	0.0020906	0.00732896	0.00114136
6-Hydroxydopamine Noradrenaline	4624 439260	HMDB0001537 HMDB0000216	0.000319173	0.000459211	0.000177386	0.000278846	0.000322388	0.000274282	0.00031859	0.000140913	0.000291838	2.65547e-05
6-Phosphogluconic acid	91493	HMDB0001316	0.00223155	0.00182664	0.00171804	0.000782482	0.000591835	0.000914386	0.00192541	0.000270627	0.000762901	0.000162165
Acetyl CoA_divalent	444493		0.000348546	0.000344453	0.000295168	0.00018125	0.000152158	0.000196015	0.000329389	2.9707e-05	0.000176474	2.23155e-05
Adenine	190	HMDB0000034	0.000330771	0.0005736	0.000116867	0.000433467	0.00114532	0.00121861	0.000340413	0.000228519	0.000932466	0.000433697
Adenosine	60961	HMDB0000050	0.00191939	0.00164193	0.00206787	0.001039	0.00104919	0.00208358	0.0018764	0.000216201	0.00139059	0.000600169
Adenylosuccinic acid	447145	HMDB0000536	0.000809567	0.000649901	0.000643301	0.000460893	0.000283567	0.000821676	0.000700923	9.41466e-05	0.000522045	0.000274217
ADMA	123831	HMDB0001539	0.000218717	0.000151716	0.000397791	0.000645083	0.00021768	0.000191611	0.000256074	0.00012722	0.000351458	0.00025462
ADP	6022	HMDB0001341	0.00246933	0.00332587	0.00205075	0.00113877	0.00115304	0.00173447	0.00261531	0.000649974	0.00134209	0.000339885
ADP-ribose	445794	HMDB0001178	0.000650904	0.00114708	0.000748204	0.000503875	0.000325064	0.00051017	0.000848728	0.000262918	0.00044637	0.000105101
Ala	602	HMDB0000161,HMDB0001310	0.102121	0.202446	0.0897573	0.136673	0.112767	0.114465	0.131442	0.0618018	0.121301	0.0133388
Ala-Ala	5460362	HMDB0003459	0.000281767	0.00027649	0.000245511	0.000441299	0.000320337	0.000419114	0.000267923	1.95875e-05	0.000393583	6.43957e-05
Ala-Hyp	25227058	HMDB0028688	0.000251004	0.000161123	0.000171825	0.000402139	0.00018661	N.D.	0.000194651	4.90962e-05	0.000294374	0.000152403
Allantoic acid	203	HMDB0001209	0.00171579	0.0014344	0.00169696	0.00139977	0.00126469	0.00233788	0.00161571	0.000157307	0.00166745	0.00058453
AMP	6083	HMDB0000045	0.0123338	0.0156295	0.00847398	0.0070004	0.00545397	0.00936159	0.0121458	0.00358145	0.00727199	0.00196792
Anserine_divalent	112072		0.00331359	0.00193249	0.00400874	0.0033936	0.00200492	0.00210322	0.00308494	0.00105684	0.00250058	0.00077494
Arabinonic acid	6602426	HMDB0000539	0.000389174	0.000258202	0.000367674	0.000249089	0.000330499	0.000436532	0.00033835	7.02375e-05	0.000338707	9.39904e-05
Arabinosylhypoxanthine	135410268	HMDB0003040	0.000545295	0.000515803	0.000388958	0.000455102	0.000707476	0.000755558	0.000483352	8.30669e-05	0.000639378	0.000161389
Arg	6322	HMDB0000517,HMDB0003416	0.00350502	0.0037573	0.00576518	0.00648246	0.00175928	0.00104475	0.0043425	0.00123852	0.0030955	0.00295488
Arg-Glu			3.73512e-05	2.99518e-05	N.D.	4.23386e-05	3.77818e-05	3.38415e-05	3.36515e-05	5.23216e-06	3.79873e-05	4.25228e-06
Argininosuccinic acid	16950	HMDB0000052	0.000831473	0.00067369	0.00168914	0.00132095	0.000524595	0.000364526	0.00106477	0.000546446	0.00073669	0.000512274
Ascorbate 2-sulfate	54676864		0.00203824	0.00156734	0.00126243	0.00213772	0.00301845	0.00273256	0.00162267	0.000390854	0.00262958	0.000449311
Ascorbic acid	54670067	HMDB0000044	0.0133662	0.0113032	0.00735862	0.00902625	0.0164889	0.0207437	0.010676	0.00305251	0.0154196	0.00593147
Asn	236	HMDB0000168,HMDB0033780	0.0148215	0.0160986	0.0216268	0.0277454	0.0141799	0.0130553	0.0175156	0.00361716	0.0183269	0.00817602
Asp	424	HMDB0000191,HMDB0006483	0.0386244	0.0949215	0.0401603	0.0506685	0.0284104	0.0327728	0.0579021	0.032069	0.0372839	0.0117948
ATP	5957	HMDB0000538	0.000572642	0.000664184	0.000562567	N.D.	N.D.	0.000360245	0.000599798	5.59877e-05	0.000360245	N.A.
Betaine	247	HMDB0000043	0.0121716	0.0313621	0.00966736	0.0102629	0.0106867	0.0180901	0.0177337	0.0118688	0.0130132	0.00440177
Betaine aldehyde_+H2O	249		7.93849e-05	8.24051e-05	0.000195706	0.000141129	0.000141247	8.99286e-05	0.000119165	6.63032e-05	0.000124101	2.95945e-05
Biopterin	2380	HMDB0000468,HMDB0000633	N.D.	N.D.	N.D.	N.D.	N.D.	2.56375e-05	N.A.	N.A.	2.56375e-05	N.A.
Biotin	171548	HMDB0000030	0.000733015	0.000989409	0.000564624	0.000408072	0.000715339	0.00062619	0.00076235	0.000213907	0.0005832	0.00015808
Butyrylcarnitine	439829	HMDB0002013	0.000164215	N.D.	0.000201185	0.000155707	0.00019562	0.000258978	0.0001827	2.61421e-05	0.000203435	5.20774e-05
Carboxymethyllysine	123800		7.66625e-05	0.000108669	0.000108689	8.74688e-05	8.45118e-05	8.7562e-05	9.8007e-05	1.84849e-05	8.65142e-05	1.73475e-06
Carnitine	85	HMDB0000062	0.015235	0.0108142	0.0196039	0.02127	0.0186167	0.0220668	0.0152177	0.00439491	0.0206512	0.00180642
Carnosine	439224	HMDB0000033	0.0198017	0.0174629	0.0195428	0.0208325	0.0152745	0.014253	0.0189358	0.00128214	0.0167867	0.00354079
CDP-choline	13804	HMDB0001413	0.00052346	0.000469159	0.000209291	0.000187464	N.D.	0.000404745	0.000400637	0.00016792	0.000296105	0.000153641
CDP-ethanolamine	123727	HMDB0001564	0.0001726	0.000253612	0.000145573	9.82473e-05	5.40627e-05	0.000166052	0.000190595	5.62226e-05	0.000106121	5.64084e-05
Cholic acid	221493	HMDB0000619	N.D.	N.D.	N.D.	N.D.	0.000267758	0.000140919	N.A.	N.A.	0.000204339	8.96887e-05
Choline	305	HMDB0000097	0.0380961	0.0508882	0.0876019	0.0414176	0.0785946	0.0435009	0.0588621	0.0256981	0.0545044	0.0208887
Citric acid	311	HMDB0000094	0.000813844	0.00108225	0.00126346	0.000674768	0.000706447	0.00083386	0.00105319	0.000226214	0.000738358	8.42102e-05
Citrulline	9750	HMDB0000904	0.00132515	0.00678574	0.0255628	0.00256591	0.00183484	0.0020581	0.0112246	0.0127139	0.00215295	0.00037465
CMP	6131	HMDB0000095	0.000269	0.000174699	N.D.	N.D.	N.D.	0.000198664	0.00022185	6.66814e-05	0.000198664	N.A.
CMP-N-acetylneuraminate	448209	HMDB0001176	0.000492241	0.000299405	0.000257629	N.D.	N.D.	0.000238927	0.000349758	0.000125149	0.000238927	N.A.
CoA_divalent	87642		0.00272849	0.00210957	0.00194276	0.00216361	0.00189061	0.00209578	0.00226027	0.00041398	0.00205	0.00014214
Creatine	586	HMDB0000064	0.312018	0.320783	0.500926	0.597435	0.320512	0.313918	0.377909	0.106626	0.410622	0.161819
Creatinine	588	HMDB0000562	0.0117232	0.0105981	0.0117318	0.0172597	0.00996326	0.0108284	0.011351	0.000652062	0.0126838	0.00398637
Crotonic acid betaine	5280649	HMDB0250545	0.000190023	0.000237884	0.000287221	0.000290942	0.000236012	0.000282959	0.000238376	4.86007e-05	0.000269971	2.96794e-05
Cyclohexylamine	7965		N.D.	4.09392e-05	5.01327e-05	4.3967e-05	3.72225e-05	6.28711e-05	4.5536e-05	6.50085e-06	4.80202e-05	1.3296e-05
Cys	594	HMDB0000574,HMDB0003417	0.0279398	0.0522799	0.0324146	0.0820358	0.0957809	0.0306309	0.0375448	0.0129557	0.0694825	0.0343412
Cys-Gly	439498	HMDB0000078	0.000681306	0.00174797	0.000351175	0.00118168	0.00284581	0.000549669	0.000926816	0.000730044	0.00152572	0.0011861
Cystathionine	834	HMDB0000099	0.00100984	0.00219461	0.001626	0.00106855	0.00106572	0.000684167	0.00161015	0.000592542	0.000939477	0.00022111
Cysteamine	6058	HMDB0002991	6.84954e-05	0.000103176	7.81842e-05	0.000334056	0.000597486	0.000115882	8.32851e-05	1.7894e-05	0.000349141	0.000241156
Cysteine glutathione disulfide	10455148	HMDB0000656	0.0120146	0.00560468	0.0226392	0.0229057	0.00878382	0.0200146	0.0134195	0.00860374	0.0172347	0.00746009
Cystine	595	HMDB0000192	0.00216343	0.0013321	0.00671517	0.0129609	0.00452126	0.00840903	0.00340357	0.0028979	0.00863039	0.00422417
Cytidine	6175	HMDB0000089	0.000331914	0.000135084	0.00026195	0.000207738	0.00023769	N.D.	0.000242983	9.97762e-05	0.000222714	2.11786e-05
Decarboxylated S-Adenosylmethionine	439415	HMDB0000988	5.22155e-05	5.68182e-05	2.67429e-05	2.241e-05	3.70361e-05	6.8393e-05	4.52588e-05	1.61996e-05	4.2613e-05	2.34933e-05
Diethanolamine	8113	HMDB0004437	0.000753612	0.000820589	0.000958819	0.000934319	0.000261925	0.000854558	0.00084434	0.000104645	0.0006836	0.000367353
Dihydroxyacetone phosphate	668	HMDB0001473	N.D.	0.000324126	0.0001265	N.D.	N.D.	N.D.	0.000225313	0.000139743	N.A.	N.A.
Dimethylaminoethanol	7902	HMDB0032231	0.000339809	0.000363034	0.00044179	0.000350418	0.000281561	0.000378568	0.000381544	5.34508e-05	0.000336849	4.99065e-05
Ethanolamine	700	HMDB0000149	0.0107038	0.00765502	0.0185015	0.0126059	0.0187311	0.0087947	0.0122868	0.00559384	0.0133772	0.00501288
Ethanolamine phosphate	1015	HMDB0000224	0.00599371	0.00714891	0.00622783	0.00687766	0.0060374	0.00548155	0.00645681	0.000610696	0.0061322	0.00070287
FAD_divalent	643975		0.000509775	0.000471357	0.000435038	0.000580518	0.00058393	0.000527123	0.000472057	3.73735e-05	0.000563857	3.18585e-05
Formiminoglutamic acid	439233	HMDB0000854	N.D.	0.000232382	N.D.	N.D.	N.D.	N.D.	0.000232382	N.A.	N.A.	N.A.
Fructose 6-phosphate	603	HMDB0000124	0.00159091	0.00216286	0.000851049	0.0007395	0.000766223	0.00112841	0.00153494	0.000657692	0.000878046	0.000217236
Fumaric acid	444972	HMDB0000134	0.0104145	0.00666931	0.010825	0.0119485	0.00837708	0.00844774	0.00930294	0.00229001	0.00959111	0.00204188
GABA	119	HMDB0000112	0.00428461	0.00333413	0.00162502	0.0031381	0.00144254	0.00404552	0.00308125	0.00134771	0.00287539	0.00132123
Galacturonic acid Glucuronic acid	439215 94715	HMDB0002545 HMDB0000127	0.00170424	0.000908103	0.000404698	0.00103727	0.00132693	0.000641553	0.00100568	0.000655243	0.00100192	0.000344055
GDP	8977	HMDB0001201	0.000381048	0.000562002	0.000345562	N.D.	N.D.	0.000323161	0.000429537	0.000116082	0.000323161	N.A.
GDP-mannose GDP-glucose	18396 46173703	HMDB0001163 HMDB0003351	0.000381048	0.000445536	0.000289511	N.D.	N.D.	0.000167938	0.000372032	7.84025e-05	0.000167938	N.A.
Gln	738	HMDB0000641,HMDB0003423	0.137094	0.0842408	0.150134	0.149372	0.169625	0.208316	0.123823	0.0348935	0.175771	0.0299488
Glu	611	HMDB0000148,HMDB0003339	0.217454	0.314976	0.27591	0.366599	0.323114	0.358647	0.269446	0.0490809	0.349453	0.0231543
Glu-Glu	439500		3.599e-05	2.79199e-05	5.47944e-05	4.84645e-05	3.5234e-05	3.1475e-05	3.95681e-05	1.37899e-05	3.83912e-05	8.92396e-06
Gluconic acid	10690	HMDB0000625	0.00525641	0.00166788	0.0141351	0.00470473	0.0137881	0.011361	0.00701981	0.00641797	0.00995125	0.00470289
Gluconolactone	7027	HMDB0000150	0.00645702	0.00438011	0.0155385	0.00879643	0.0150504	0.00972664	0.00879189	0.00593433	0.0111912	0.00337443
Glucosamine	439213	HMDB0001514	0.000938463	0.00095018	0.00121545	0.000995268	0.000893837	0.00143475	0.0010347	0.000156648	0.00110795	0.000287527
Glucosamine 6-sulfuric acid	72361	HMDB0000592	N.D.	N.D.	N.D.	N.D.	2.87713e-05	N.D.	N.A.	N.A.	2.87713e-05	N.A.
Glucose 1-phosphate	65533	HMDB0001586	0.00250397	0.00269794	0.00138533	0.00121489	0.000852182	0.00151197	0.00219575	0.000708509	0.00119301	0.000330437
Glucose 6-phosphate	5958	HMDB0001401	0.0104611	0.0108225	0.00591621	0.00448827	0.00318148	0.00666929	0.0090666	0.0027343	0.00477968	0.00176207
Glutamic acid γ-methyl ester 2-Aminoadipic acid	68662 92136	HMDB0061715 HMDB0000510	0.000982184	0.00184873	0.00174892	0.00111616	0.000967847	0.00148422	0.00152661	0.000474123	0.00118941	0.000265863
Glutarylcarnitine	71464488	HMDB0013130	0.000202818	0.000134557	0.000225556	0.000167804	0.000114961	0.000213304	0.000187644	4.73592e-05	0.000165356	4.92173e-05
Glutathione (GSH)	124886	HMDB0000125	0.160447	0.201751	0.112699	0.121722	0.127841	0.0854694	0.158299	0.0445648	0.111677	0.0229021
Glutathione (GSSG)_divalent	65359		0.0522264	0.0197043	0.053975	0.0328083	0.0153686	0.0400473	0.0419686	0.0193012	0.0294081	0.0126859
Gly	750	HMDB0000123	0.229496	0.251594	0.389506	0.344097	0.311606	0.318626	0.290199	0.0867093	0.324776	0.017096
Gly-Asp	97363		0.000125611	0.000113335	0.000223267	0.000325217	0.000166289	0.000138206	0.000154071	6.02386e-05	0.000209904	0.000100846
Gly-Gly	11163	HMDB0011733	0.000346125	0.000314645	0.00046935	0.000558777	0.000414294	0.000384168	0.000376707	8.17613e-05	0.000452413	9.33371e-05
Gly-Gly-Gly	11161	HMDB0029419	1.88389e-05	2.13727e-05	2.5189e-05	2.60545e-05	3.57932e-05	1.88534e-05	2.18002e-05	3.19656e-06	2.69004e-05	8.50152e-06
Gly-Pro-Hyp	11778669	HMDB0002171	3.01096e-05	4.62071e-05	2.65794e-05	N.D.	1.41682e-05	3.68392e-05	3.42987e-05	1.04629e-05	2.55037e-05	1.60308e-05
Glyceric acid	439194	HMDB0000139,HMDB0006372	0.000701368	N.D.	N.D.	0.00109164	0.00117132	N.D.	0.000701368	N.A.	0.00113148	5.63389e-05
Glycerol	753	HMDB0000131	0.0263651	0.0551892	0.0897671	0.0530977	0.0493429	0.0482344	0.0571071	0.0317445	0.050225	0.00254883
Glycerol 3-phosphate	439162	HMDB0000126	0.0732814	0.0540731	0.0433171	0.0352107	0.0526184	0.0412983	0.0568905	0.0151795	0.0430425	0.00883397
Glycerophosphocholine	439285	HMDB0000086	0.507272	0.589884	0.507081	0.439561	0.57655	0.491032	0.534746	0.0477512	0.502381	0.0691961
Glycerophosphorylethanolamine	444183	HMDB0000114	0.112359	0.101247	0.125459	0.132161	0.101041	0.103311	0.113022	0.0121196	0.112171	0.0173487
Glycocholic acid	10140	HMDB0000138	0.00846346	0.0126129	0.00733394	0.00667104	0.0141606	0.00969588	0.0094701	0.00277973	0.0101758	0.00376775
Glycylsarcosine	93131	HMDB0252887	0.000143633	N.D.	0.000145491	0.000257444	0.000124593	0.000114698	0.000144562	1.31374e-06	0.000165578	7.97115e-05
GMP	6804	HMDB0001397	0.0014254	0.00171183	0.000800141	0.000548411	0.000511309	0.000985905	0.00131246	0.000466219	0.000681875	0.00026395
Guanidinosuccinic acid	439918	HMDB0003157	6.06549e-05	0.000157811	2.95235e-05	0.000132987	4.9775e-05	9.08752e-05	8.26633e-05	6.69158e-05	9.12123e-05	4.16069e-05
Guanidoacetic acid	763	HMDB0000128	0.0167233	0.0198291	0.0446482	0.0558147	0.0475597	0.000391347	0.0270669	0.0153049	0.0345886	0.0299019
Guanosine	6802	HMDB0000133	0.000999717	0.000909617	0.000869349	0.000426488	0.000820697	0.000865838	0.000926228	6.67521e-05	0.000704341	0.000241684
H-Asp(Gly-OH)-OH	99717	HMDB0011165	0.000179133	0.000223284	0.000193988	0.00017486	0.000171447	0.000164475	0.000198802	2.24655e-05	0.000170261	5.29344e-06
Hippuric acid	464	HMDB0000714	N.D.	N.D.	N.D.	N.D.	N.D.	0.000171116	N.A.	N.A.	0.000171116	N.A.
His	773	HMDB0000177	0.0425291	0.0541703	0.0466754	0.0494333	0.0428865	0.0434167	0.0477916	0.00590033	0.0452455	0.00363643
His-Glu	7010583		3.15253e-05	N.D.	N.D.	3.99348e-05	N.D.	N.D.	3.15253e-05	N.A.	3.99348e-05	N.A.
Histamine	774	HMDB0000870	0.0159497	0.0134375	0.00293436	0.00333397	0.00497818	0.00169255	0.0107739	0.00690442	0.0033349	0.00164282
Homoarginine	9085	HMDB0000670	0.00138047	0.00141157	0.00132398	0.00150178	0.00122586	0.000808647	0.00137201	4.44063e-05	0.00117876	0.000348958
Homocarnosine	10243361	HMDB0000745	0.00185564	0.0011171	0.00213894	0.00165221	0.000935533	0.00118098	0.00170389	0.000527552	0.00125624	0.00036422
Homocitrulline	65072	HMDB0000679	0.00022231	0.000262191	0.000441953	0.000468594	0.000381049	0.000265841	0.000308818	0.00011701	0.000371828	0.00010169
Homocysteine	778	HMDB0000742	N.D.	N.D.	N.D.	N.D.	2.59128e-05	N.D.	N.A.	N.A.	2.59128e-05	N.A.
Homoserine	12647	HMDB0000719	9.06012e-05	0.000179259	N.D.	N.D.	9.26523e-05	0.000134577	0.00013493	6.26908e-05	0.000113615	2.96454e-05
Hydroxyproline	5810	HMDB0000725	0.00573902	0.00524924	0.0169534	0.00878844	0.00693923	0.0145246	0.00931388	0.00662053	0.0100841	0.00395521
Hypotaurine	107812	HMDB0000965	0.00507279	0.0141732	0.00442575	0.00276186	0.0049455	0.00519069	0.00789059	0.00545053	0.00429935	0.00133714
Hypoxanthine	790	HMDB0000157	0.101429	0.0883393	0.0786531	0.0842701	0.115433	0.10072	0.0894737	0.01143	0.100141	0.0155895
Ile	791	HMDB0000172	0.0437051	0.0421077	0.0694235	0.0678803	0.0423712	0.0401433	0.0517454	0.0153305	0.0501316	0.0154111
Imidazole-4-acetic acid	96215	HMDB0002024	0.00059457	0.000884933	8.2764e-05	0.000200139	6.43781e-05	9.34784e-05	0.000520756	0.000406147	0.000119332	7.14778e-05
IMP	8582	HMDB0000175	0.00315701	0.00380327	0.000680325	0.00060434	0.000430784	0.00121794	0.00254687	0.00164845	0.000751023	0.000413573
Inosine	6021	HMDB0000195	0.0231004	0.0345283	0.0198823	0.0108315	0.0130809	0.0206668	0.025837	0.007697	0.0148598	0.00515332
Isethionic acid	7866	HMDB0003903	0.000526454	0.000375217	0.000876761	0.000410143	0.000409542	0.00099756	0.000592811	0.000257272	0.000605748	0.000339319
Isocitric acid	1198	HMDB0000193	0.00132234	N.D.	0.00159874	0.000907286	0.00130964	0.00139966	0.00146054	0.000195446	0.00120553	0.000262178
Isoglutamic acid	73064		0.000503152	0.000174142	0.000971986	0.000570641	0.00104372	0.000624136	0.00054976	0.000400959	0.000746166	0.000259075
Isonicotinamide Nicotinamide	15074 936	HMDB0001406	0.0432279	0.0470103	0.0552945	0.0492228	0.0595417	0.0505317	0.0485109	0.00617164	0.0530988	0.005618
Isopropanolamine	4	HMDB0012136	0.000113687	8.81998e-05	0.000196851	0.000191454	0.000124655	0.000114067	0.000132913	5.68196e-05	0.000143392	4.19584e-05
Isovalerylcarnitine	6426851	HMDB0000688	0.000164487	0.00019258	0.000205602	0.000194634	0.00014715	0.00023697	0.000187556	2.10126e-05	0.000192918	4.49344e-05
Kynurenine	846	HMDB0000684	0.000168407	0.000459663	0.000540583	0.000272642	0.000134846	0.000154535	0.000389551	0.000195743	0.000187341	7.45259e-05
Lactic acid	612	HMDB0000190,HMDB0001311	0.426851	0.416483	0.311245	0.431101	0.43521	0.522955	0.38486	0.0639625	0.463089	0.0518863
Lauric acid	3893	HMDB0000638	0.000400293	0.000635068	0.000584164	0.000479018	0.000625922	0.000628309	0.000539842	0.000123504	0.00057775	8.55124e-05
Leu	857	HMDB0000687	0.0901427	0.0863374	0.140542	0.1504	0.0917644	0.0880605	0.105674	0.0302567	0.110075	0.0349716
Lys	866	HMDB0000182,HMDB0003405	0.0313161	0.0473717	0.0481038	0.0559291	0.0318234	0.0275292	0.0422639	0.00948809	0.0384272	0.0153084
Malic acid	525	HMDB0000156,HMDB0000744	0.0623593	0.0459589	0.0670246	0.0733773	0.0499646	0.0542931	0.0584476	0.0110642	0.0592117	0.0124572
Malonylcarnitine	22833583	HMDB0002095	6.8931e-05	4.07134e-05	0.000106481	8.55302e-05	7.4445e-05	6.75253e-05	7.20418e-05	3.2994e-05	7.58335e-05	9.08243e-06
Met	876	HMDB0000696	0.00890402	0.00584384	0.0141425	0.0172362	0.00884969	0.00652597	0.00963012	0.00419671	0.0108706	0.00563384
Morpholine	8083	HMDB0031581	8.73888e-05	N.D.	0.000149417	0.000168812	N.D.	0.000155482	0.000118403	4.38605e-05	0.000162147	9.42573e-06
myo-Inositol 2-phosphate	160886		0.000773216	0.000830642	0.000724035	0.000867411	0.000793394	0.000864587	0.000775964	5.3357e-05	0.000841797	4.19423e-05
myo-Inositol 3-phosphate myo-Inositol 1-phosphate	440194 107737	HMDB0006814 HMDB0000213	0.000746701	0.00114049	0.000719407	0.000822357	0.000969265	0.00124337	0.000868864	0.000235626	0.00101167	0.000213687
Myristic acid	11005	HMDB0000806	0.000198436	N.D.	0.000406755	N.D.	0.000358658	0.00023098	0.000302596	0.000147304	0.000294819	9.02814e-05
Myristoleic acid	5281119	HMDB0002000	0.000101356	N.D.	0.000268428	0.000127911	0.000387311	0.000152044	0.000184892	0.000118137	0.000222422	0.000143307
N,N-Dimethylglycine	673	HMDB0000092	0.000687458	0.00113328	0.000962091	0.000912762	0.000291069	0.000451852	0.000927609	0.000224901	0.000551894	0.000322695
N-(1-Deoxy-1-fructosyl)glycine	131752250	HMDB0037848	0.000347976	0.00026475	0.00096528	0.000333979	0.000226256	0.000643541	0.000526002	0.000382695	0.000401259	0.000216626
N-(1-Deoxy-1-fructosyl)leucine	131752244	HMDB0037840	0.000113034	8.50391e-05	0.000298834	0.000120812	7.36371e-05	0.000153431	0.000165635	0.000116199	0.00011596	4.01175e-05
N-(1-Deoxy-1-fructosyl)threonine	102305017	HMDB0037843	4.16526e-05	N.D.	0.000133306	N.D.	N.D.	5.39571e-05	8.74791e-05	6.48085e-05	5.39571e-05	N.A.
N-(1-Deoxy-1-fructosyl)valine	131752247	HMDB0037844	7.94938e-05	6.26129e-05	0.000194561	5.6529e-05	4.25666e-05	9.9237e-05	0.000112223	7.18049e-05	6.61109e-05	2.95252e-05
N-(o-Toluoyl)glycine Phenaceturic acid N-Formylphenylalanine	91637 68144 759256	HMDB0011723 HMDB0000821 HMDB0240317	0.000196725	0.000295559	0.000205692	0.000570161	0.000331981	0.000547254	0.000232659	5.46576e-05	0.000483132	0.000131401
N-Acetyl-β-alanine Propionylglycine	76406 98681	HMDB0000783	0.00125305	0.000558157	0.00108245	0.000897447	0.000753379	0.000736382	0.000964554	0.00036214	0.000795736	8.84931e-05
N-Acetylcarnosine	9903482	HMDB0255058	0.000173797	0.000217264	0.000225638	0.000252636	0.000137145	0.000148934	0.000205566	2.78296e-05	0.000179572	6.35494e-05
N-Acetylcysteine	12035	HMDB0001890	N.D.	0.000217	0.000210834	0.000265661	0.000195137	0.000151515	0.000213917	4.35992e-06	0.000204104	5.75989e-05
N-Acetylgalactosamine N-Acetylglucosamine	35717 439174	HMDB0000853 HMDB0000215	0.00180288	0.00209083	0.00211768	0.00349573	0.002445	0.00401492	0.0020038	0.000174518	0.00331855	0.000799814
N-Acetylglucosamine 1-phosphate	440272	HMDB0001367	0.00103195	0.000742194	0.000465892	0.00091609	0.000733618	0.00113371	0.000746679	0.000283057	0.000927806	0.000200304
N-Acetylglucosamine 6-phosphate	440996	HMDB0001062	0.00107643	0.000958645	0.000281798	0.000557732	0.000400649	0.00101663	0.000772291	0.000428842	0.000658338	0.000320078
N-Acetylglucosylamine	439454	HMDB0001104	6.68075e-05	6.09572e-05	0.000124882	0.000120502	6.86659e-05	8.9613e-05	8.42156e-05	3.53395e-05	9.2927e-05	2.60766e-05
N-Acetylglutamic acid	70914	HMDB0001138	0.000251466	0.00121904	0.000319851	0.000249607	0.000328522	N.D.	0.000596787	0.000539974	0.000289065	5.58015e-05
N-Acetylglycine	10972	HMDB0000532	0.00031305	N.D.	N.D.	N.D.	N.D.	N.D.	0.00031305	N.A.	N.A.	N.A.
N-Acetylisoleucine N-Hexanoylglycine	7036275 99463	HMDB0061684 HMDB0000701	0.000254032	0.000174699	0.00033682	0.000359911	0.000333463	0.000263296	0.000255184	8.10669e-05	0.00031889	4.99285e-05
N-Acetyllysine	92907	HMDB0000446	0.000629308	0.000516706	0.000581802	0.000756822	0.000528882	0.000501154	0.000575939	5.65292e-05	0.00059562	0.000140292
N-Acetylmethionine	448580	HMDB0011745	N.D.	N.D.	N.D.	0.000184357	N.D.	N.D.	N.A.	N.A.	0.000184357	N.A.
N-Acetylneuraminic acid	439197	HMDB0000230	0.00177566	0.000704837	0.00104337	0.00057275	0.000734112	0.00115331	0.00117462	0.000547344	0.000820058	0.000299672
N-Acetylornithine	439232	HMDB0003357	0.000157626	N.D.	0.000132161	0.000188663	8.92345e-05	0.000143018	0.000144894	1.8007e-05	0.000140305	4.97696e-05
N-Acetylserine	65249	HMDB0002931	N.D.	0.000194536	N.D.	N.D.	0.000238932	0.000246672	0.000194536	N.A.	0.000242802	5.47307e-06
N-Acetyltaurine	159864	HMDB0240253	0.000130437	0.000168106	0.000249915	N.D.	0.000183775	0.000295083	0.00018282	6.10828e-05	0.000239429	7.87065e-05
N-Acetylthreonine	152204	HMDB0062557	0.000228372	N.D.	0.000288483	N.D.	N.D.	N.D.	0.000258427	4.25044e-05	N.A.	N.A.
N-Acetylvaline Isovalerylglycine N-Valerylglycine 2-Methylbutyrylglycine	66789 546304 4737557 193872	HMDB0011757 HMDB0000678 HMDB0000927 HMDB0000339	0.0010311	0.000769663	0.00131386	0.00089434	0.000847736	0.000894784	0.00103821	0.000272166	0.000878953	2.70357e-05
N-Glycolylneuraminic acid	440001	HMDB0000833	0.00122654	0.000764718	0.00150772	0.00136611	0.00172264	0.00134933	0.00116633	0.000375143	0.00147936	0.000210857
N-Methylproline	557		N.D.	0.000202965	N.D.	N.D.	N.D.	N.D.	0.000202965	N.A.	N.A.	N.A.
N-Propionylalanine N-Butyrylglycine Isobutyrylglycine	321155 88412 10855600	HMDB0094698 HMDB0000808 HMDB0000730	0.000269	0.000169754	0.000308538	0.000253232	0.000233177	0.000320512	0.000249097	7.15003e-05	0.000268974	4.57459e-05
N1-Methylguanosine	96373	HMDB0001563	2.63527e-05	N.D.	5.52033e-05	9.95656e-05	5.64862e-05	4.18089e-05	4.0778e-05	2.04004e-05	6.59536e-05	3.00197e-05
N2-Succinylornithine	127370	HMDB0001199	0.000118315	7.80403e-05	0.000112042	N.D.	8.11562e-05	5.97157e-05	0.000102799	2.167e-05	7.0436e-05	1.51607e-05
N5-Ethylglutamine	439378	HMDB0034365	0.000624734	0.000273103	0.00039959	0.00068145	0.000276652	0.00040176	0.000432476	0.000178107	0.000453287	0.00020726
N6-Acetyllysine	92832	HMDB0000206	0.000322168	0.000467414	0.000441544	0.000398495	0.000221968	0.000244069	0.000410375	7.74773e-05	0.000288177	9.61748e-05
N6-Methyl-2'-deoxyadenosine	168948		2.74417e-05	4.92173e-05	3.09138e-05	2.27202e-05	2.21222e-05	4.64631e-05	3.58576e-05	1.16994e-05	3.04352e-05	1.38838e-05
N6-Methyllysine	164795	HMDB0002038	0.00183015	0.00201655	0.000957838	0.00161375	0.000847107	0.00126689	0.00160152	0.000565179	0.00124258	0.000383901
N8-Acetylspermidine N1-Acetylspermidine	123689 496	HMDB0002189 HMDB0001276	N.D.	3.04034e-05	N.D.	N.D.	N.D.	N.D.	3.04034e-05	N.A.	N.A.	N.A.
NAD+	5893	HMDB0000902	0.00427236	0.00406806	0.00370914	0.00317757	0.00269339	0.00489191	0.00401652	0.000285128	0.00358762	0.0011552
NADH	439153	HMDB0001487	0.00120387	0.000558706	0.000886017	0.000549965	0.000353717	0.000752805	0.000882865	0.000322595	0.000552162	0.000199553
NADP+	5886	HMDB0000217	0.0010884	0.00108335	0.000832023	0.000902625	0.000436219	0.000937166	0.00100126	0.000146585	0.00075867	0.000279785
Nicotinamide riboside	439924	HMDB0000855	0.00136942	0.000741119	0.00262449	0.00198767	0.00275776	0.0026267	0.00157834	0.000958908	0.00245738	0.000412024
Nicotinic acid	938	HMDB0001488	0.000141619	5.01204e-05	0.000275935	0.000283498	0.000396398	0.000202181	0.000155891	0.000113582	0.000294026	9.75352e-05
NMN	14180	HMDB0000229	0.000647929	0.000591737	0.00076663	0.000646478	0.000470843	0.000919243	0.000668765	8.92892e-05	0.000678855	0.000225947
N’-Formylkynurenine	910	HMDB0001200	2.74417e-05	7.71372e-05	7.53218e-05	7.04093e-05	0.00013553	0.000135918	5.99669e-05	2.81823e-05	0.000113952	3.77099e-05
Nα-Succinylarginine	439968	HMDB0032764	3.87669e-05	N.D.	4.25269e-05	4.31141e-05	N.D.	2.79252e-05	4.06469e-05	2.65879e-06	3.55196e-05	1.07402e-05
Nω-(Carboxymethyl)arginine	21133832		5.36311e-05	7.16435e-05	8.30911e-05	5.62189e-05	8.71217e-05	9.2374e-05	6.94553e-05	1.48514e-05	7.85715e-05	1.95353e-05
Nω-Methylarginine	132862		N.D.	N.D.	6.08463e-05	0.000112438	N.D.	N.D.	6.08463e-05	N.A.	0.000112438	N.A.
O-Acetylcarnitine	439756	HMDB0000201	0.0042361	0.00655553	0.00733525	0.00429	0.00388866	0.00488422	0.00604229	0.00161206	0.0043543	0.000500885
Octopamine Dopamine	440266 681	HMDB0004825 HMDB0000073	0.000602193	0.000420304	5.53668e-05	5.95532e-05	0.000362779	0.0001259	0.000359288	0.000278472	0.000182744	0.000159405
Ophthalmic acid	7018721	HMDB0005765	0.0029545	0.00193663	0.0021414	0.00263368	0.00185323	0.00381778	0.00234418	0.000538381	0.00276823	0.000989162
Ornithine	389	HMDB0000214,HMDB0003374	0.0934246	0.052059	0.171117	0.126187	0.14361	0.0782175	0.105534	0.0604456	0.116005	0.0338645
p-Cresol sulfate	4615423	HMDB0011635	0.000174914	0.000167557	N.D.	0.000629197	0.000141289	0.000194956	0.000171236	5.2026e-06	0.000321814	0.00026755
p-Toluic acid o-Toluic acid m-Toluic acid	7470 8373 7418		0.00061327	0.000712529	0.000822767	0.000838929	0.000501923	0.000683405	0.000716188	0.000104796	0.000674752	0.000168669
Pantothenic acid	6613	HMDB0000210	0.00060771	0.000569693	0.000990405	0.000991179	0.00160902	0.00141184	0.000722603	0.000232701	0.00133735	0.000315585
Phe	994	HMDB0000159	0.0346215	0.0271299	0.0470028	0.0569859	0.0347275	0.0304104	0.0362514	0.0100362	0.040708	0.0142614
Phloroglucinol	359	HMDB0013675	0.0485829	0.0527103	0.0493648	0.0576164	0.0436922	0.0540374	0.0502193	0.00219239	0.051782	0.0072309
Phosphorylcholine	1014	HMDB0001565	0.0454335	0.0707157	0.0425297	0.0313719	0.0463823	0.0410408	0.052893	0.0155031	0.0395983	0.00760843
Pipecolic acid	439227	HMDB0000070,HMDB0000716,HMDB0005960	0.000152617	0.000278371	0.000202003	0.000226892	0.000197981	0.000244543	0.000210997	6.33576e-05	0.000223139	2.35064e-05
Piperidine	8082		0.000169224	0.000258127	0.000172398	0.000300945	0.000182073	0.000124796	0.000199916	5.04373e-05	0.000202605	8.98518e-05
Pro	614	HMDB0000162,HMDB0003411	0.0475645	0.0568488	0.095634	0.0672912	0.0605261	0.0703764	0.0666824	0.0254989	0.0660646	0.00503841
Pro-Hyp	11902893	HMDB0006695	0.000529451	0.000420605	0.000452258	0.000494649	0.000502224	0.000362081	0.000467438	5.59882e-05	0.000452984	7.8816e-05
Propionyl CoA_divalent	92753		0.00051063	0.000339509	0.000291054	0.000259964	0.000194643	0.000308327	0.000380398	0.000115358	0.000254312	5.70522e-05
Propionylcarnitine	188824	HMDB0000824	0.00391442	0.00338726	0.00569215	0.00375914	0.00319741	0.00447742	0.00433128	0.00120767	0.00381132	0.000641599
Putrescine	1045	HMDB0001414	0.000747351	0.000898329	0.000878754	0.00173364	0.00100383	0.00193378	0.000841478	8.21019e-05	0.00155708	0.000489471
Pyridoxal	1050	HMDB0001545	2.35759e-05	N.D.	N.D.	4.30365e-05	2.49186e-05	N.D.	2.35759e-05	N.A.	3.39775e-05	1.28113e-05
Pyridoxamine	1052	HMDB0001431	8.85866e-05	0.000117399	0.000140339	0.000133685	0.000215194	0.000145937	0.000115442	2.59317e-05	0.000164939	4.39519e-05
Pyridoxamine 5'-phosphate	1053	HMDB0001555	0.000810674	0.000867925	0.00103545	0.0010359	0.00110083	0.000953164	0.000904683	0.000116809	0.00102996	7.40112e-05
Pyridoxine	1054	HMDB0000239	N.D.	N.D.	9.5195e-05	0.000145626	9.4268e-05	4.173e-05	9.5195e-05	N.A.	9.38748e-05	5.19493e-05
Riboflavin	493570	HMDB0000244	0.000184959	0.000130193	0.00021149	0.000286755	0.000330466	0.000230817	0.000175547	4.14578e-05	0.000282679	4.99496e-05
Ribose 5-phosphate	439167	HMDB0001548	0.00200018	0.00249467	0.00119455	0.000968393	0.00107943	0.00148601	0.00189647	0.000656235	0.00117794	0.000272507
Ribulose 5-phosphate	439184	HMDB0000618	0.00317027	0.00439054	0.00273107	0.00110563	0.00103448	0.00198082	0.00343063	0.000859824	0.00137364	0.000527033
S-Adenosylhomocysteine	439155	HMDB0000939	0.000529396	0.000572697	0.000498956	0.000285747	0.000349978	0.000571046	0.000533683	3.7057e-05	0.000402257	0.000149662
S-Adenosylmethionine	34755	HMDB0001185	0.000316777	0.00051618	0.000191698	0.000106932	7.91677e-05	0.000746249	0.000341552	0.000163653	0.000310783	0.00037738
S-Methylcysteine	24417	HMDB0002108	0.00111487	0.00131841	0.00139627	0.00153404	0.00137027	0.00139799	0.00127652	0.000145302	0.0014341	8.76508e-05
S-Methylcysteine-S-oxide	82142	HMDB0029432	0.000164215	0.000170003	0.000136822	0.000177962	0.000145534	0.00025393	0.000157013	1.77238e-05	0.000192475	5.56361e-05
S-Methylglutathione	115260		0.000668783	0.000571869	0.000613124	0.00042517	0.000323133	0.000443332	0.000617925	4.86349e-05	0.000397212	6.47932e-05
S-Methylmethionine	145692		0.000186593	0.000169401	0.000209609	0.000157568	0.000850897	0.00113768	0.000188534	2.01742e-05	0.00071538	0.000503911
S-Nitrosoglutathione	104858	HMDB0004645	N.D.	2.51355e-05	N.D.	N.D.	N.D.	N.D.	2.51355e-05	N.A.	N.A.	N.A.
Saccharopine	160556	HMDB0000279	0.000446472	0.000116948	0.00120997	0.000323976	0.000305361	0.000141992	0.000591131	0.000560688	0.00025711	0.000100128
Sarcosine	1088	HMDB0000271	0.00126395	0.00128243	0.000919237	0.00104947	0.000687094	0.000759107	0.00115521	0.000204566	0.000831891	0.000191839
SDMA	169148	HMDB0003334	0.000383422	0.000355659	0.000512041	0.000598091	0.000416345	0.000366419	0.000417041	8.34356e-05	0.000460285	0.000121926
Sedoheptulose 7-phosphate	165007	HMDB0001068	0.027193	0.0200123	0.0156012	0.0157522	0.0145424	0.0158163	0.0209355	0.00585078	0.0153703	0.000717686
Ser	617	HMDB0000187,HMDB0003406	0.0274186	0.0682752	0.0232765	0.0338736	0.0180013	0.0212559	0.0396568	0.0248707	0.0243769	0.00838383
Serotonin	5202	HMDB0000259	0.000163507	0.000167595	0.000270128	0.000164469	0.000127016	0.000131974	0.00020041	6.04123e-05	0.000141153	2.03439e-05
Spermidine	1102	HMDB0001257	0.000254489	0.00029997	0.000134941	0.000231312	0.000215381	0.000220404	0.0002298	8.52394e-05	0.000222365	8.14449e-06
Spermine	1103	HMDB0001256	0.000272076	0.000191902	0.000175587	0.000126008	0.000216127	0.000173152	0.000213188	5.16462e-05	0.000171762	4.50754e-05
Succinic acid	1110	HMDB0000254	0.0762456	0.0355968	0.0634965	0.0835817	0.100983	0.106381	0.0584463	0.0207897	0.0969819	0.0119146
Succinyladenosine	165243	HMDB0000912	0.000503043	0.000396673	0.000595377	0.000578783	0.00062284	0.000624057	0.000498365	9.94346e-05	0.00060856	2.57947e-05
Succinylcarnitine	71464481	HMDB0061717	8.875e-05	7.68362e-05	9.87116e-05	0.000102047	6.63045e-05	0.000118248	8.80993e-05	1.09522e-05	9.55332e-05	2.65774e-05
Taurine	1123	HMDB0000251	0.0205264	0.0288107	0.0427174	0.0240963	0.0263905	0.0324513	0.0306848	0.0112136	0.027646	0.00431665
Taurocholic acid	6675	HMDB0000036	0.00953818	0.0188718	0.0117316	0.00832922	0.0160116	0.0139208	0.0133806	0.00488042	0.0127539	0.00397193
Thiamine	1130	HMDB0000235	0.000237175	0.000219747	0.000262522	0.00039043	0.000443998	0.000353561	0.000239815	2.15095e-05	0.000395996	4.54745e-05
Thiaproline	9934		0.00427475	0.005007	0.00682991	0.00747789	0.00580758	0.00586145	0.00537055	0.0013158	0.0063823	0.000949184
Thr	6288	HMDB0000167	0.0286866	0.0231844	0.0447342	0.04366	0.0251495	0.027406	0.0322017	0.0111967	0.0320718	0.0100988
Thr-Asp	3280446		3.05997e-05	N.D.	N.D.	2.50465e-05	N.D.	N.D.	3.05997e-05	N.A.	2.50465e-05	N.A.
Threonic acid	5460407	HMDB0000943	0.000937011	0.000804822	0.000541483	0.00083634	0.000654081	0.000807902	0.000761106	0.000201355	0.000766107	9.80542e-05
Thymidine	5789	HMDB0000273	5.88581e-05	N.D.	8.28458e-05	0.000116858	0.000115955	N.D.	7.08519e-05	1.69619e-05	0.000116406	6.3818e-07
Tranexamic acid	5526	HMDB0014447	N.D.	8.57916e-05	N.D.	N.D.	N.D.	N.D.	8.57916e-05	N.A.	N.A.	N.A.
trans-Glutaconic acid	5280498	HMDB0000620	0.00355032	0.000222155	0.00335391	0.000858404	0.00165451	0.00195374	0.00237546	0.0018674	0.00148888	0.000566138
Trimethylamine	1146	HMDB0000906	0.000908026	0.00214193	0.000485135	0.000345533	0.000641793	0.000608911	0.00117836	0.000860846	0.000532079	0.000162388
Trimethylamine N-oxide	1145	HMDB0000925	0.000189152	0.000997215	0.000481945	0.000162608	0.000127948	0.000130239	0.000556104	0.000409104	0.000140265	1.93836e-05
Trp	1148	HMDB0000929	0.00513372	0.0044781	0.00697287	0.00760242	0.00503603	0.00489558	0.00552823	0.00129333	0.00584468	0.00152387
Tyr	1153	HMDB0000158	0.0105115	0.0094574	0.0160576	0.0200331	0.010815	0.0104083	0.0120088	0.00354572	0.0137521	0.00544328
Tyr-Arg_divalent	123804		1.43198e-05	1.74593e-05	N.D.	1.83777e-05	9.63187e-06	2.51642e-05	1.58896e-05	2.22001e-06	1.77246e-05	7.78675e-06
Tyramine	5610	HMDB0000306	2.38481e-05	N.D.	N.D.	N.D.	N.D.	N.D.	2.38481e-05	N.A.	N.A.	N.A.
UDP	6031	HMDB0000295	0.000380621	0.00043345	N.D.	N.D.	N.D.	N.D.	0.000407035	3.73562e-05	N.A.	N.A.
UDP-galactose UDP-glucose	23724458 8629	HMDB0000302 HMDB0000286	0.000792033	0.000761422	0.000389786	0.000473839	0.000307774	0.000490568	0.000647747	0.000223925	0.000424061	0.000101054
UDP-glucuronic acid	17473	HMDB0000935	0.00193133	0.00125256	0.000230375	0.000264107	0.000371008	0.000303029	0.00113809	0.000856235	0.000312715	5.41046e-05
UDP-N-acetylglucosamine UDP-N-acetylgalactosamine	445675 23724461	HMDB0000290 HMDB0000304	0.00164693	0.00293746	0.000356875	0.000504911	0.000321606	0.00119993	0.00164709	0.00129029	0.000675483	0.000463342
UMP	6030	HMDB0000288	0.00225037	0.0022546	0.000556396	0.000815107	0.000384347	0.00083386	0.00168712	0.000979239	0.000677772	0.000254286
Uracil	1174	HMDB0000300	0.00200678	0.00136386	0.00318306	0.0030718	0.00428083	0.00217162	0.00218457	0.000922539	0.00317475	0.00105837
Urea	1176	HMDB0000294	0.186396	0.190621	0.278604	0.26489	0.21968	0.215521	0.21854	0.0520592	0.233364	0.0273816
Uric acid	1175	HMDB0000289	0.0133487	0.00918486	0.0174956	0.0180453	0.016971	0.0169045	0.013343	0.00415538	0.0173069	0.000640282
Uridine	6029	HMDB0000296	0.024284	0.0147273	0.0315597	0.0289846	0.0285989	0.00964634	0.0235236	0.00844192	0.0224099	0.0110553
Urocanic acid	736715	HMDB0000301	N.D.	N.D.	2.99324e-05	N.D.	N.D.	5.4746e-05	2.99324e-05	N.A.	5.4746e-05	N.A.
Val	1182	HMDB0000883	0.060322	0.062326	0.0940155	0.0924326	0.0624158	0.0612275	0.0722212	0.018901	0.0720253	0.0176832
Xanthine	1188	HMDB0000292	0.0315533	0.0310896	0.0588697	0.0699501	0.0602206	0.0492405	0.0405042	0.0159066	0.0598038	0.0103611
Xanthosine	64959	HMDB0000299	0.000980205	0.00070264	0.000638158	0.000245982	0.000995942	0.000865647	0.000773668	0.000181749	0.000702524	0.000400708
β-Ala	239	HMDB0000056	0.0355007	0.0483656	0.0435001	0.050459	0.0434824	0.070284	0.0424555	0.00649575	0.0547418	0.0139046
β-Ala-Lys	440638		0.000258954	0.000323299	0.000257861	0.00030397	0.00013379	0.000100499	0.000280038	3.74693e-05	0.000179419	0.00010914
β-Asp-Leu	7016063	HMDB0011166	0.000246376	N.D.	0.000111061	0.000333669	0.000116142	0.000110281	0.000178719	9.56826e-05	0.000186697	0.000127315
γ-Butyrobetaine	134	HMDB0001161	0.000421916	0.0012205	0.000474094	0.000562576	0.000374338	0.000555348	0.000705503	0.000446762	0.000497421	0.000106654
γ-Carboxyglutamic acid	40772	HMDB0041900	0.000941947	0.000896222	0.00106309	0.00129187	0.000754019	0.00101422	0.000967087	8.62291e-05	0.00102004	0.000268973
γ-Glu-Ala	440103	HMDB0006248	0.00182242	0.00394897	0.0021903	0.00395393	0.00294897	0.00231456	0.0026539	0.00113655	0.00307248	0.000826638
γ-Glu-Arg_divalent	20719180		3.09808e-05	4.15412e-05	7.2214e-05	0.000116935	3.90246e-05	N.D.	4.82454e-05	2.14185e-05	7.79799e-05	5.50912e-05
γ-Glu-Asn	131801686	HMDB0029144	0.000134214	0.00017196	0.000407768	0.000529155	0.000226628	0.000156113	0.000237981	0.000148247	0.000303966	0.000198182
γ-Glu-Citrulline			2.42293e-05	0.000108594	0.00113269	7.72331e-05	7.488e-05	5.56926e-05	0.000421838	0.000617059	6.92686e-05	1.18159e-05
γ-Glu-Cys	123938	HMDB0001049	0.00430944	0.00515788	0.00524382	0.00856892	0.00787936	0.00474917	0.00490371	0.000516449	0.00706582	0.00203568
γ-Glu-Gln	150914	HMDB0011738	0.00978411	0.00567489	0.017347	0.0180721	0.0187752	0.017281	0.0109353	0.0059206	0.0180427	0.000747541
γ-Glu-Glu	92865	HMDB0011737	0.00256411	0.0043902	0.00551329	0.0086353	0.00641066	0.00552682	0.00415587	0.00148849	0.00685759	0.00160171
γ-Glu-Gly	165527	HMDB0011667	0.00463471	0.00637906	0.0138352	0.0134889	0.0107549	0.00822728	0.00828298	0.0048868	0.0108237	0.00263148
γ-Glu-His	7017195	HMDB0029151	0.000414293	0.000652468	0.000782414	0.00104846	0.000810941	0.000527265	0.000616392	0.000186693	0.000795556	0.000260939
γ-Glu-Ile γ-Glu-Leu	22885096 151023	HMDB0011170 HMDB0011171	0.000368067	0.00042655	0.000988179	0.00107498	0.000613519	0.000469364	0.000594266	0.00034239	0.000719288	0.00031636
γ-Glu-Lys_divalent	65254		0.000182727	0.000392459	0.000565363	0.000620269	0.000327856	0.000274124	0.000380183	0.000191613	0.000407416	0.000186283
γ-Glu-Met	7009567	HMDB0034367	0.000256231	0.000145771	0.000583601	0.000656404	0.000368559	0.000201866	0.000328534	0.000227694	0.000408943	0.000229944
γ-Glu-Ornitine H-Asp(Lys-OH)-OH	189156 165361	HMDB0002248	0.000295379	0.000222456	0.000872375	0.000641748	0.000715678	0.000274755	0.000463404	0.000356052	0.000544061	0.000236136
γ-Glu-Phe	111299	HMDB0000594	0.000114776	0.000124699	0.000292373	0.000421138	0.000247943	0.000161556	0.000177283	9.97945e-05	0.000276879	0.000132188
γ-Glu-Ser	22844748	HMDB0029158	0.000437869	0.00142632	0.000659331	0.00102667	0.0003657	0.000394108	0.000841175	0.000518711	0.000595494	0.000373682
γ-Glu-Thr	53861142	HMDB0029159	0.000108841	0.000111454	0.000289183	0.000295285	0.000158273	0.000170391	0.000169826	0.000103375	0.000207983	7.5848e-05
γ-Glu-Trp	3038501	HMDB0029160	N.D.	N.D.	3.14045e-05	4.46649e-05	2.44836e-05	N.D.	3.14045e-05	N.A.	3.45743e-05	1.42704e-05
γ-Glu-Val	7015683	HMDB0011172	0.000136392	0.000126731	0.000236434	0.000291175	0.000193569	0.000145306	0.000166519	6.07404e-05	0.000210017	7.43126e-05
γ-Glu-Val-Gly			3.79501e-05	N.D.	N.D.	5.81574e-05	N.D.	N.D.	3.79501e-05	N.A.	5.81574e-05	N.A.
